# Supplementary material for: Mycobacterium tuberculosis cultured in MGIT media for whole-genome sequencing application: a systematic literature review and meta-analysis
Source: Microb Genom. 2025 Nov 24;11(11):001565. doi: 10.1099/mgen.0.001565 (PMC12645293; doi:10.1099/mgen.0.001565)
Supplement: Uncited Table S1. [file mgen-11-01565-s002.xlsx]

## Sheet: SupplementaryTable1
Supplementary Table 1. Characteristics of studies included in the literature review regarding settings, DNA extraction sample processing, library preparation, and whole-genome sequencing technologies.
Authorship	Sample origin	MGIT days of incubation after flagging positive	Sample size (MGIT primary cultures) WGSed and analysed in this study	Total available files within a Bioproject	Bioproject ID and comments	MGIT start volume for Heat-inactivation	Heat-inactivation (time/temperature)	Pre-treatment prior to DNA extraction to reduce human DNA	DNA Extraction	DNA QC	Library Prep kit/ Cycles	DNA input (ng/uL)	Library Prep QC	Batching Libraries	NGS Technology	NGS flowcell/chemistry	Expected sequencing ouput (Gb)	Cost analysis	Bioinformatics	Reason for using two types of sequencing platforms in a single study
Köser et al. 2013	Cambridge (UK)	Not reported	1	1 (PRJEB2858)	Only 1 genome related to the PRJEB2858 bioproject ID, as expected.	Half MGIT (~4.2 ml)	80°C for 20 min	Not reported	QIAamp DNA Mini Kit (Qiagen, Hilden, Germany) - modified protocol	Not reported	Nextera DNA XT Sample Prep Kit/ LP PCR cycles not reported	Not reported	Not reported	Not reported	Illumina	Miseq	Not reported	Performed in other study, no value description	72% of the data from the MGIT slope failed to align to the M. tuberculosis laboratory strain reference genome H37Rv, resulting in bacterial genome coverages of 52-fold
Votintseva et al. 2015	Oxford (UK) (n=204 MTB), Leeds (UK) (n=31)	Cultures were heat killed 0 to 17 days after positivity	154	154 (PRJNA268101), we analysed 54 available genomes within the Bioproject	"BioProject ID 268101 and the samples accession numbers SAMN03225240 through SAMN03225393." Within the biopject it was not found the samples from SAMN03225240 to SAMN03225245, thus we analysed 54 MTG samples.	1 ml	95°C for 30 min–2 h after sonication (15 min, 35 kHz)	Yes, using MolYsis and a saline wash, comparatively. There was no evidence that the DNA yield depended on the specific pretreatment. As the saline wash is cheaper and less time-consuming than the MolYsis kit, it was chosen as a preferable method	1. QIAamp DNA minikit method of DNA purification from blood or body fluids (Spin Protocol) 2. Modified QuickGene DNA tissue kit S for QuickGene-Mini80 [QG] 3. In house In house (Mechanical cell disruption, DNA Clean up with AMPure XP magnetic beads and ethanol precipitation)	Quantification (Qubit 2.0 fluorometer)	Nextera DNA XT Sample Prep Kit/ 15 PCR cycles	At least 0.06 ng/uL. Success: from 0.08 to 0.1. DNA samples normalised for 0.2	Not reported	12 to 16 libraries per flow-cell	Illumina	Miseq V2 300 cycle kit (2x150 bp paired-end)	5.1 Gb	Not performed	Detailed Bioinformatics results
Pankhurst et al. 2016	UK, Ireland, Germany, France and Canada	"Newly-positive MGIT cultures". Not reported	356	154 (PRJNA268101) and 2405 (PRJNA302362), we selected 21	"BioProject PRJNA268101: BioSample accession numbers SAMN03225300 to SAMN03225373 and SAMN03225375 to SAMN03225393; and all BioSamples in BioProject PRJNA302362)." More than 2000 samples in PRJNA302362, cant be all of them. PRJNA302362, has 2401 Mtb entries and its not clear which ones are attributed to this study. This also indicates that only 91 samples in PRJNA268101 are part of the project. N…	1–2 ml	95°C for 30 min–2 h		In house (Mechanical cell disruption, DNA Clean up with AMPure XP magnetic beads and ethanol precipitation) (Same as Votintseva et al. 2015)	Qubit dsDNA High Sensitivity kit (Qubit 2.0 fluorometer)	Nextera DNA XT Sample Prep Kit/ 15 PCR cycles	DNA samples normalised for 0.2	D1K High Sensitivity Screentape on the 2200 TapeStation (Agilent Technologies, USA).	11 to 15 libraries samples plus positive control per flowcell	Illumina	Miseq V2 300 cycle kit (2x150 bp paired-end)	5.1 Gb	British Pound (£) 118.55	Median read-depth, based on read length and number of reads mapping to the reference genome, was 73, IQR 36-99
Cirillo et al. 2016	Milan (Italy)	"Early positive routine MGIT960 tubes" Not reported.	89	Not availlable	Not available	2 ml	Temperature not reported, 30 min	Yes, but not reported	Maxwell 16 Cell DNA Purification Kit and Maxwell 16 MDx for automated extraction	Not reported	Nextera DNA XT Sample Prep Kit/ LP PCR cycles not reported	0.1 to 1	Not reported	Not reported	Illumina	Miseq 300 cycle kit (2x150 bp paired-end) /Miniseq 150 cycle kit (2x75 bp paired-end)	MiSeq = 5.1 Gb and MiniSeq (Mid output = 1.2 Gb for high output = 3.75 Gb)?	Euro (€) 150 (staff cost, reagents, and machine cost)	The mean read coverage was 65X
Votintseva et al. 2017	Oxford (UK)	Not reported	27 (23 analysed)	59 (SRP093599)	We collected 23 strains identified as MGIT culture ".m".	1 ml	After sonication (20 min, 35 kHz). 95°C for 30 min and 2h, respectively	Yes, a saline wash followed by MolYsis Basic5 kit (Molzym, Germany) treatment for the removal of human DNA	In house (Mechanical cell disruption, DNA Clean up with AMPure XP magnetic beads and ethanol precipitation)	Quantification (Qubit 2.0 fluorometer)	Nextera DNA XT Sample Prep Kit/ 15 PCR cycles	0.05 to 1.0	The median library size (TapeStation; Agilent, USA) was 627 bp (IQR, 495 to 681 bp)	MiSeq: 9 to 12 libraries per flow-cell/ MiniSeq: 3 libraries/ flow cell	Illumina/ONT	MiSeq Reagent kit v2 300 cycle kit(2x150 bp paired-end) /MiniSeq Mid Output 300 cycle kit (2x150 bp)	MiSeq = 5.1 Gb and MiniSeq (Mid output = 1.2 Gb)	British Pound (£) £96/£198	Seventy-seven per cent (30/39) of the direct samples contained 10% human reads. However, only 46% (18/39) had 10% nasopharyngeal flora (NPF) and other bacterial reads, and 26% (10/39) comprised 40% reads from non-mycobacterial, non-NPF, bacteria. IMGIT culture samples showed much less contamination compared to sputum samples.
Shea et al. 2017	New York State (USA)	Not reported. It has EPC but also orther liquid samples?	608	2154 (PRJNA766641), we coletected 396	Out of the 608 it was vague on number succesfully extracted and sequenced. No clear indication on the number of these that are atributed to this specific study	2 ml	>80°C for 1 h	Not reported	1. InstageGene and Fastprep IG/FP 2. ZR fungal/bacterial DNA MiniPrep	Quantification (Qubit 2.0 fluorometer) and in house qPCR	Nextera DNA XT Sample Prep Kit/ 15 PCR cycles	At least 0.2	Not reported	15 to 17 libraries per flow-cell including a negative control	Illumina	Miseq V2 500 cycles (2x250 bp paired-end)	8.5 Gb	USD ($) 200	No highlights
Wyllie et al. 2018	Birmingham (UK)	Batched MGIT cultures. Not reported the time.	4156	Not availlable	Not available	1–2 ml (Same as Pankhurst et al. 2016)	95°C for 30 min–2 h (Same as Pankhurst et al. 2016)	Yes, (Same as Pankhurst et al. 2016, which is same as Votintseva et al. 2015)	Same as Pankhurst et al. 2016, which was same as described by Votintseva et al. 2015 (In house modified protocol)	Not reported	Nextera DNA XT Sample Prep Kit/ LP PCR cycles not reported	Not reported	Not reported	12 to 16 libraries per flow-cell including a positive control	Illumina	Miseq	Not reported	Not performed	No highlights
Doyle et al. 2018	London (UK)	Not reported	43 (36 analysed)	71 (PRJEB21685)	We manually extracted the 36 fastq files from MGIT culture samples.	1 ml	Not reported	Yes (Same as Votintseva et al. 2015)	Mechanical ribolysis (FastPrep24 platform) and followed by Diasorin IXT (Arrow) automated platform using DNA extraction cartridges eluting into 100 uL	Qubit dsDNA High Sensitivity kit (Qubit 2.0 fluorometer), Xpert MTB/RIF (Cepheid) and qPCR targeting the 16S rRNA gene (rrs)	SureSelectXT and later only NEBNext Ultra II DNA Library Prep kit (NEB)/ LP PCR cycles not reported	Not reported	Not reported	Not reported	Illumina	MiSeq V2 500-cycle kit (2x250 bp paired-end) or NextSeq 500/550 Mid output 300-cycle kit (2x150 bp paired-end)	8.5 Gb or 39 Gb	Not performed	Generated whole genomes (>85% coverage against reference genome)
Nimmo et al. 2019	London (UK) and Durban (South Africa)	Not reported	UK (n=12) and South Africa (n=21)	Not availlable online, shared upon request the fastq files	We manually extracted the 33 fastq files from MGIT culture samples.	All MGIT tube (8.4 ml)	95°C for 1h	Yes, 1 mL sterile saline (0.9% w/v) wash twice	Mechanical cell disruption, purified with DiaSorin Liaison Ixt (DiaSorin, Italy) or CTAB	NEB Next Ultra II DNA (New England Biolabs, MA, USA)	NEB Next Ultra II DNA (New England Biolabs, MA, USA)	Not reported	Not reported	48 libraries per flow-cell	Illumina	NextSeq 500, Mid-output kit 300 cycles (2x150 bp paired-end)	39 Gb	Not performed
Zakham et al. 2019	Lausanne (Switzerland)	Not reported	21 (3 samples from one patient) (7 analysed)	58 (PRJEB22358), we colected 7	In text they refer to more than 7 patients, in text table indicates only 7 patients. Bio project has 58 entries. Paper provides 8 entries that belong to the study.	1 ml	56°C for 30 min	Not reported	QIAmp mini Kit (Qiagen, Hilden, Germany)	Quantification (Qubit 2.0 Fluorometer and real-time PCR)	Nextera DNA XT Sample Prep Kit/ LP PCR cycles not reported	From 0.043 to 0.47	Fragment sizes between 650-1200 bp (mean 717 bp)	Not reported	Illumina	Miseq (no details reported) Can only make inferences in the discussion by comparing other studies with this study.	Not reported	Not performed	Aligned percentage from 94.3% to 97.3%, Coverage from 81X to 197 X
Smith et al. 2021	New York (USA)	Not reported	431	856 (PRJNA650381), being 426 from Illumina and the remaining ONT was 431 samples. From paper: 407 samples that passed both MiSeq and MinION minimum sequencing depth requirements. Sample IDR1900042441 was sequenced twice but only counted once	Evaluated only Illimina genomes (Need ONT data as well)	2 ml (Same as Shea et al. 2017)	95°C for 1h (Same as Shea et al. 2017)	Not reported (Same as Shea et al. 2017)	Not reported (Same as Shea et al. 2017), only InstageGene and Fastprep IG/FP	Quantification (Qubit 2.0 fluorometer) and in house qPCR (Same as Shea et al. 2017)	ONT Kit: Ligation sequencing kit (catalog no. SQK-LSK109), barcoding PCR (catalog no. EXP-PBC096); Nextera DNA XT Prep Kit/ 15 PCR cycles	Not reported	Not reported	Maximum of 16 libraries per flow-cell (Miseq) /3-28 samples (ONT) [seeTable 2 for further details]	Oxford Nanopore Technologies (ONT)/ Illumina	MinION flow cell version R9.4.1 (ONT)/ Miseq V2 500 cycle kit (2x250 bp paired-end)	ONT theoretical output 10-30 Gb/ MiSeq 8.5 Gb	MinION: $63 per sample/ MiSeq: $130 per sample (everthing excluding labour)	The total yields of each flow cell ranged from around 11 gigabases (Gb) per 24 hours to >16 Gb per 48 hours of sequencing, aiming for read depth of at least 100 per sample during the first 15 weeks and increasing to at least 150X in the subsequent weeks in order to reduce the number of allele dropouts in the rrs loci.Our average read size was around 1,550 bp, which is well below the capabilities …	More specifically, we wanted to evaluate the overall sample and drug target fail rates, sensitivity, specificity, positive and negative predictive values of the MinION data, and concordance with MiSeq data and DST results when available. We also assessed the turnaround time (TAT) of the MinION workflow and total cost per sample.
Soetaert et al. 2021	Belgium	Not reported	306	Not availlable	Not available	1 ml	95°C for 15 min followed by by bead- beating 3 × 30 sec with 0.5 mm Zirconia/Silica beads (Biospec) using the Mini-Bead-Beater-16 (Biospec) (Same as Bogaerts et al. 2021)	Not reported	MagCore® Genomic DNA Bacterial kit via the MagCore® auto-extraction instrument	Quantification (Quantus™ Fluorometer)	Nextera DNA XT Sample Prep Kit/ 15 PCR cycles	From 0.008 to 98.5, and averaged at 1.388	Not reported	Not reported	Illumina	Miseq V3 500 bp cycles (2x250 bp paired-end)	8.5 Gb	Not performed	No highlights
Bogaerts et al. 2021	Belgium	Not reported	241 (241 analysed)	241 (PRJNA681718)	Not defined if it is EPC and/or orther liquid samples.	1 ml	95°C for 15 min followed by by bead- beating 3 × 30 sec with 0.5 mm Zirconia/Silica beads (Biospec) using the Mini-Bead-Beater-16 (Biospec)	Not reported	MagCore® Genomic DNA Bacterial kit via the MagCore® auto-extraction instrument	QuantiFluor dye system (QuantiFluor double-stranded [dsDNA] system and HS dsDNA Qubit kit (Thermo Fisher Scientific, Waltham, USA)	Nextera DNA XT Sample Prep Kit/ 15 PCR cycles	Majority of samples had a DNA concentration of ≥ 0.010	Not reported	Libraries were pooled aiming for a theoretical coverage of at least 30X	Illumina	Miseq V3 500 cycle (2x250 bp paired-end)	8.5 Gb	Not performed	Assembly statistics for the in-house validation samples are also provided in that table and indicated high quality with a median total assembly length of 4,335,544 bp and an N50 value of 76,947 bp. The H37Rv reference genome mapping rate ranged between 90.28% and 99.31% with a median of 98.39%
Shea et al. 2021	New York (USA)	Not reported. It has EPC but also orther liquid samples?	1779	2154 (PRJNA766641). Same as Shea et al. (2017)	Out of the 1779 samples, it was vague on number succesfully extracted and sequenced) No clear indication on the number of these that are atributed to this specific study.	1 ml	95°C for 1h (Same as Shea et al. 2017)	Not reported	Modified InstaGene/FastPrep from Shea et al. (2017)	Quantification (Qubit 2.0 Fluorometer and real-time PCR)	Nextera DNA XT Sample Prep Kit/ 15 PCR cycles	Not reported	Not reported	15 to 17 libraries per flow-cell	Illumina	Miseq V2 500 bp cycles (2x250 bp paired-end)	8.5 Gb	Not reported	No highlights
Wu et al. 2022	Shangai (China)	Not reported	211 (182 analysed)	182 (PRJNA806507)	Only 182 entries available. Not possible to distinguish which fastq files are from MGIT and which are from LJ	3 ml	Not reported	Not reported	Cetyltrimethylammonium bromide (CTAB)	Quantification (Qubit 2.0 Fluorometer)	TruSeq DNA Nano Library Prep Kit/ LP PCR cycles not reported	Not reported	Not reported	Not reported	Illumina	HiSeq (no details reported)	Not reported	Not reported	No highlights
