# Supplementary material for: Mycobacterium tuberculosis cultured in MGIT media for whole-genome sequencing application: a systematic literature review and meta-analysis
Source: Microb Genom. 2025 Nov 24;11(11):001565. doi: 10.1099/mgen.0.001565 (PMC12645293; doi:10.1099/mgen.0.001565)
Supplement: Uncited Table S2. [file mgen-11-01565-s003.xls]

## Sheet: Supplementary Table 2
Supplementary Table 2. Bioinformatic statistics output from the MAGMA pipeline on 1,658 FASTQ Mycobacterium tuberculosis files from 12 studies that evaluated whole-genome sequencing from "early positive cultures".
SAMPLE	AVG_INSERT_SIZE	MAPPED_PERCENTAGE	RAW_TOTAL_SEQS	AVERAGE_BASE_QUALITY	MEAN_COVERAGE	SD_COVERAGE	MEDIAN_COVERAGE	MAD_COVERAGE	PCT_EXC_ADAPTER	PCT_EXC_MAPQ	PCT_EXC_DUPE	PCT_EXC_BASEQ	PCT_EXC_OVERLAP	PCT_EXC_TOTAL	PCT_1X	PCT_5X	PCT_10X	PCT_30X	PCT_50X	PCT_100X	FREQUENCIES
Bogaerts2021_241.SRR13180199	426.1	88.55	2021427	35.4	69.9879	21.6081	72	12	0	0.014239	0.010078	0.033533	0.194186	0.252036	0.986161	0.979361	0.973296	0.94664	0.870452	0.053566	1
Bogaerts2021_241.SRR13180200	440.2	92.4	946400	35.3	36.6249	11.6628	38	7	0	0.010881	0.007122	0.036098	0.171996	0.226097	0.986767	0.975708	0.962631	0.78556	0.108603	0	1
Bogaerts2021_241.SRR13180201	409.2	80.74	1108543	35.4	32.9781	10.794	34	6	1e-06	0.005714	0.006519	0.034951	0.21968	0.266864	0.982367	0.969828	0.955863	0.690282	0.037499	1.4e-05	1
Bogaerts2021_241.SRR13180202	428.3	92.9	1664017	35.6	64.0513	19.0663	66	10	0	0.008772	0.009941	0.03157	0.187678	0.237961	0.99053	0.981959	0.974408	0.943977	0.835296	0.012745	1
Bogaerts2021_241.SRR13180203	532.5	90.27	860217	35	36.4918	11.6561	38	7	0	0.005987	0.008708	0.043763	0.092119	0.150576	0.986407	0.975569	0.963363	0.780417	0.102648	2.8e-05	1
Bogaerts2021_241.SRR13180204	412.1	82.85	1305571	35.4	43.0293	13.2447	44	7	0	0.01064	0.007192	0.034832	0.19072	0.243384	0.986347	0.976925	0.966786	0.879987	0.315633	0	1
Bogaerts2021_241.SRR13180205	443.1	92.93	1093004	35.4	43.5896	13.4499	45	8	0	0.007714	0.008162	0.033767	0.171718	0.221361	0.987933	0.979111	0.969989	0.882121	0.334972	2.9e-05	1
Bogaerts2021_241.SRR13180206	390	90	2210506	35.7	76.659	22.5005	80	12	0	0.008529	0.014295	0.029258	0.232789	0.284871	0.988136	0.981446	0.976002	0.951216	0.903378	0.114021	1
Bogaerts2021_241.SRR13180207	397.5	95.27	1435718	34.4	50.9101	20.078	51	9	0	0.012228	0.016078	0.063681	0.208825	0.300812	0.98536	0.977783	0.970197	0.920737	0.537512	0.014625	0.99
Bogaerts2021_241.SRR13180208	429.6	86.02	1146591	35.5	39.0208	12.5957	40	7	0	0.013204	0.007058	0.033431	0.184941	0.238634	0.981341	0.970462	0.958513	0.832953	0.171549	1.1e-05	1
Bogaerts2021_241.SRR13180209	358.1	86.42	3409276	35.7	101.014	30.7712	104	16	0	0.013962	0.016574	0.02856	0.25734	0.316436	0.986349	0.980983	0.976466	0.959289	0.938148	0.57473	1
Bogaerts2021_241.SRR13180210	506.5	90.61	1205697	34.9	45.394	14.3172	46	8	0	0.012854	0.00986	0.045651	0.151234	0.219599	0.985579	0.978868	0.97133	0.895459	0.389922	0.000279	1
Bogaerts2021_241.SRR13180211	341.1	90.42	1618186	34.8	50.6987	15.4327	52	9	0	0.014704	0.012251	0.050672	0.257057	0.334684	0.985196	0.976937	0.970134	0.922115	0.586832	0.000524	1
Bogaerts2021_241.SRR13180212	335.9	79.51	1011504	35.5	25.7501	8.41921	26	5	0	0.007876	0.00624	0.033176	0.284492	0.331785	0.986242	0.974052	0.955842	0.325195	0.001724	0	1
Bogaerts2021_241.SRR13180213	352.7	78.44	1232407	35.8	32.5823	10.4826	33	6	0	0.013001	0.006027	0.027953	0.256638	0.303619	0.983916	0.972327	0.958666	0.674365	0.03254	0	1
Bogaerts2021_241.SRR13180214	359	84.5	1138861	35.8	32.5673	11.089	33	6	0	0.010975	0.007649	0.028704	0.267749	0.315077	0.981784	0.9693	0.955502	0.655478	0.045826	0	1
Bogaerts2021_241.SRR13180215	450.6	93.99	1183372	34	46.1432	14.4574	47	8	0	0.010947	0.013676	0.073203	0.143081	0.240908	0.988379	0.978459	0.96896	0.898352	0.427593	0.000103	1
Bogaerts2021_241.SRR13180216	420.4	95.95	2350303	34.3	87.8408	26.1909	91	14	0	0.011974	0.020683	0.065032	0.185547	0.283236	0.985112	0.979355	0.974634	0.955645	0.928727	0.327773	8%;99%
Bogaerts2021_241.SRR13180217	485	95.42	1158085	34	47.5636	15.5557	49	9	1e-06	0.008231	0.013692	0.074518	0.121481	0.217923	0.985554	0.975703	0.96635	0.899689	0.475449	0.000334	1
Bogaerts2021_241.SRR13180218	488.2	94.38	1369563	34	55.6799	17.3021	57	9	0	0.013065	0.016966	0.072239	0.116174	0.218444	0.983827	0.9754	0.96748	0.930408	0.713961	0.002212	1
Bogaerts2021_241.SRR13180219	446.5	92.58	1322132	34	50.2737	15.2308	52	8	0	0.009205	0.013682	0.074109	0.14447	0.241467	0.990164	0.98157	0.972767	0.9198	0.569385	0.000208	0.99
Bogaerts2021_241.SRR13180220	446.5	94.72	839597	32.3	32.5557	10.6663	33	6	0	0.005767	0.01075	0.110695	0.124677	0.251889	0.986393	0.974412	0.961481	0.655445	0.042469	0	1
Bogaerts2021_241.SRR13180221	465.3	95.99	1146398	33.7	46.3934	14.5134	48	8	1e-06	0.011899	0.012144	0.080536	0.131225	0.235805	0.985446	0.977013	0.968193	0.901055	0.437811	0.000256	1
Bogaerts2021_241.SRR13180222	546.1	95.31	1043558	33.5	45.1224	14.4877	46	8	0	0.011207	0.013387	0.084399	0.072312	0.181305	0.987338	0.97597	0.965716	0.885005	0.398634	9.2e-05	1
Bogaerts2021_241.SRR13180223	439.7	94.25	1290128	34	48.9756	15.7517	50	9	0	0.012413	0.012755	0.07253	0.157734	0.255433	0.98606	0.977002	0.967733	0.911233	0.518266	0.000477	5%;100%
Bogaerts2021_241.SRR13180224	365	89.73	1593859	34.8	51.9649	16.2234	54	9	0	0.014407	0.009624	0.05583	0.22744	0.307301	0.98372	0.974882	0.967031	0.921209	0.62461	0.000498	1
Bogaerts2021_241.SRR13180225	426.8	94.91	1750139	35.9	69.2112	21.1966	71	12	0	0.010187	0.011037	0.028163	0.186998	0.236385	0.988491	0.982166	0.976197	0.947795	0.865211	0.049666	1
Bogaerts2021_241.SRR13180226	323.8	95.29	1663149	36	54.5433	14.5032	56	8	0	0.011524	0.021853	0.023764	0.291607	0.348748	0.988573	0.983361	0.978433	0.949598	0.708918	0.000355	1
Bogaerts2021_241.SRR13180227	467.7	94.56	1569158	35.8	64.4665	19.6311	67	11	0	0.011249	0.013628	0.030114	0.147449	0.20244	0.985576	0.978119	0.972106	0.943147	0.83645	0.017151	1
Bogaerts2021_241.SRR13180228	370	95.97	1987702	36	73.0741	25.1914	75	12	0	0.005944	0.017945	0.024119	0.244544	0.292552	0.968365	0.962391	0.957104	0.936355	0.883483	0.09524	1
Bogaerts2021_241.SRR13180229	356.1	95.5	1625220	36.1	57.566	19.0341	58	10	0	0.009883	0.014933	0.023535	0.260046	0.308397	0.988036	0.98146	0.97546	0.939856	0.713479	0.01854	1
Bogaerts2021_241.SRR13180230	481.5	95.63	1291417	34.9	54.1947	15.7125	56	8	0	0.008194	0.017744	0.047448	0.134684	0.20807	0.986838	0.979567	0.972612	0.935142	0.693788	0.000303	1
Bogaerts2021_241.SRR13180231	371.7	90.98	1411101	35.1	47.9032	13.6141	49	8	0	0.009601	0.019962	0.039275	0.237985	0.306822	0.990338	0.983116	0.975389	0.924626	0.486611	2.9e-05	1
Bogaerts2021_241.SRR13180232	445.8	95.35	1269735	34.1	49.9225	15.2855	51	9	0	0.006203	0.015641	0.071796	0.15538	0.249021	0.988574	0.980405	0.972196	0.919202	0.554171	0.00044	1
Bogaerts2021_241.SRR13180233	356.8	86	3030945	36	93.9941	41.2169	89	17	1e-06	0.00835	0.031046	0.023836	0.233502	0.296735	0.99026	0.984701	0.980556	0.963211	0.930855	0.343489	1
Bogaerts2021_241.SRR13180234	294.8	94.71	1670316	36.4	51.4834	20.2512	53	11	0	0.005891	0.010247	0.019053	0.337895	0.373086	0.964139	0.954679	0.946349	0.881992	0.587984	0.006478	1
Bogaerts2021_241.SRR13180235	329.3	94.27	1984703	35.7	61.0109	17.4251	63	9	0	0.010254	0.05827	0.029463	0.274718	0.372706	0.985973	0.979676	0.973627	0.946441	0.819379	0.00325	1
Bogaerts2021_241.SRR13180236	326.8	93.8	1135915	36.4	37.3674	11.6014	38	7	0	0.009798	0.020377	0.018294	0.28564	0.33411	0.989079	0.979895	0.970217	0.794941	0.128704	0	1
Bogaerts2021_241.SRR13180237	472	94.75	1225664	35.5	51.3987	16.0204	53	9	0	0.009089	0.011486	0.035065	0.144605	0.200244	0.985832	0.977944	0.970076	0.919812	0.601268	0.000311	1
Bogaerts2021_241.SRR13180238	336.5	89.32	1781071	35.6	56.1485	17.1172	58	10	0	0.010795	0.01112	0.033191	0.271734	0.32684	0.987255	0.979369	0.971922	0.934236	0.717163	0.001313	1
Bogaerts2021_241.SRR13180239	331.6	93.48	1973399	35.6	64.185	17.1112	66	9	0	0.011202	0.01779	0.034012	0.277919	0.340923	0.990282	0.984414	0.979098	0.955366	0.866878	0.005734	1
Bogaerts2021_241.SRR13180240	400	92.07	1468677	35.1	53.7275	15.7079	56	8	0	0.01056	0.014091	0.044267	0.20027	0.269187	0.983971	0.976411	0.969698	0.933687	0.687589	0.00051	1
Bogaerts2021_241.SRR13180241	351.9	94.3	1024777	34.6	34.7517	10.6096	35	6	0	0.010343	0.026949	0.060733	0.226744	0.324769	0.987685	0.978401	0.968366	0.738443	0.061082	0	1
Bogaerts2021_241.SRR13180242	312.7	91.91	1226819	34.7	37.5489	11.3095	38	7	0	0.010083	0.017737	0.05907	0.269859	0.35675	0.987576	0.979716	0.97169	0.808924	0.122818	0	1
Bogaerts2021_241.SRR13180243	502	94.82	986311	33.9	40.8519	13.5944	42	8	0	0.013226	0.014297	0.07589	0.104276	0.20769	0.984036	0.973376	0.963003	0.841513	0.248433	0.000125	1
Bogaerts2021_241.SRR13180244	348.1	91.82	1493063	35.3	48.1834	16.9029	50	9	0	0.006111	0.012953	0.038838	0.263776	0.321678	0.967921	0.959223	0.951419	0.899921	0.511161	0.004333	1
Bogaerts2021_241.SRR13180245	310	95.12	2043758	35	64.2532	18.2033	66	10	0	0.008364	0.014865	0.044583	0.296749	0.364561	0.986378	0.980859	0.975856	0.951387	0.849717	0.00832	1
Bogaerts2021_241.SRR13180246	303.7	85	2240676	35.1	61.3688	19.0494	62	10	0	0.009944	0.013988	0.04365	0.30295	0.370532	0.985888	0.979598	0.973552	0.944951	0.799451	0.018939	1
Bogaerts2021_241.SRR13180247	353.8	93.89	1632948	35.7	56.2299	29.1024	52	12	0	0.008814	0.024429	0.031499	0.249403	0.314145	0.98473	0.976103	0.96805	0.90617	0.554247	0.061916	1
Bogaerts2021_241.SRR13180248	420	86.37	1406323	35.4	46.3643	13.7724	48	8	0	0.011249	0.010453	0.036194	0.197869	0.255765	0.989711	0.981111	0.972478	0.908384	0.435934	3.9e-05	1
Bogaerts2021_241.SRR13180249	346	92.82	1808598	34.9	59.3045	17.0736	61	9	0	0.009135	0.022103	0.049667	0.245053	0.325958	0.989651	0.982807	0.976742	0.947172	0.783268	0.003911	1
Bogaerts2021_241.SRR13180250	525.7	93.03	1236425	34	50.9839	16.4571	52	9	1e-06	0.007743	0.010644	0.069808	0.097226	0.185422	0.988659	0.979342	0.970032	0.912657	0.578479	0.000931	1
Bogaerts2021_241.SRR13180251	438.4	95.4	1250991	35	49.898	16.1335	51	9	0	0.012248	0.009849	0.043848	0.169778	0.235724	0.984103	0.975105	0.966494	0.909149	0.555929	0.000246	1
Bogaerts2021_241.SRR13180252	393.8	94.48	1224283	35.4	45.7378	13.8506	47	8	0	0.006253	0.027477	0.036088	0.204764	0.274581	0.987241	0.979707	0.972284	0.904258	0.404341	7e-05	0.99
Bogaerts2021_241.SRR13180253	352.4	92.83	1811415	35.4	61.3473	18.2198	63	10	0	0.013364	0.020461	0.035631	0.245098	0.314555	0.984121	0.977297	0.971771	0.943817	0.80933	0.005693	1
Bogaerts2021_241.SRR13180254	411.5	90.04	1697632	34.5	59.8322	18.8219	62	10	0	0.014105	0.010196	0.063347	0.173989	0.261637	0.984283	0.976014	0.969004	0.935157	0.775227	0.007201	1
Bogaerts2021_241.SRR13180255	348.3	94.16	1879086	35.5	65.1509	22.9456	68	12	0	0.005694	0.01581	0.035144	0.258892	0.31554	0.968046	0.960355	0.95425	0.926249	0.820799	0.036927	1
Bogaerts2021_241.SRR13180256	425.2	96.53	1241449	34.9	49.646	15.4544	51	8	0	0.008251	0.011084	0.044527	0.181923	0.245785	0.98249	0.973668	0.966117	0.916815	0.556368	0.000241	1
Bogaerts2021_241.SRR13180257	418.2	95.39	2574938	35.5	99.416	27.2205	103	14	0	0.008177	0.020719	0.03558	0.190671	0.255147	0.99013	0.985006	0.980881	0.965507	0.94547	0.567909	1
Bogaerts2021_241.SRR13180258	261.5	88.3	1564473	36.1	38.4853	11.1873	39	7	0	0.010083	0.046409	0.020425	0.355319	0.432236	0.989588	0.983171	0.976103	0.830424	0.141528	0	1
Bogaerts2021_241.SRR13180259	340.9	90.95	1871532	35	60.6695	16.1778	63	8	0	0.010964	0.012465	0.044645	0.257812	0.325885	0.989422	0.983271	0.977697	0.952099	0.830597	0.001476	8%;100%
Bogaerts2021_241.SRR13180260	413.2	93.72	1608610	34.7	60.3043	18.1786	62	10	0	0.00706	0.011447	0.051966	0.189399	0.259872	0.989147	0.981548	0.974672	0.940336	0.786294	0.005201	1
Bogaerts2021_241.SRR13180261	452.2	91.53	1324197	33.5	50.8529	25.0093	48	12	0	0.004946	0.017608	0.074608	0.134001	0.231163	0.971178	0.961231	0.951295	0.86176	0.465116	0.044742	0.99
Bogaerts2021_241.SRR13180262	371.6	94.72	1726088	35.9	63.2951	18.3185	65	10	0	0.007058	0.012673	0.027292	0.230926	0.277949	0.988333	0.981964	0.976159	0.946806	0.832802	0.00685	1
Bogaerts2021_241.SRR13180263	348.1	93.17	1792580	33.9	59.213	18.7806	62	10	0	0.007406	0.023223	0.064744	0.241405	0.336778	0.975544	0.967798	0.96102	0.93019	0.783028	0.003395	1
Bogaerts2021_241.SRR13180264	391.5	94.1	1812459	34.9	65.4336	20.2922	67	11	0	0.008522	0.012587	0.048216	0.216466	0.285791	0.984534	0.977691	0.971751	0.943093	0.83908	0.024835	1
Bogaerts2021_241.SRR13180265	435.8	94.66	1273573	34.1	48.8784	15.1474	50	8	0	0.009934	0.013979	0.070925	0.158261	0.253099	0.988432	0.979047	0.970661	0.913946	0.518377	0.00031	1
Bogaerts2021_241.SRR13180266	390.7	95.29	1635781	34.6	57.6282	17.1481	59	9	0	0.013728	0.017392	0.05937	0.216014	0.306504	0.989134	0.98208	0.974934	0.940211	0.747995	0.003227	6%;100%
Bogaerts2021_241.SRR13180267	370.4	94.22	2053472	35	71.3339	21.2674	74	11	0	0.008624	0.013456	0.045558	0.238921	0.306559	0.985255	0.978956	0.974086	0.949688	0.886276	0.057104	1
Bogaerts2021_241.SRR13180268	373.6	86.93	1514602	33.7	47.862	15.1988	49	9	0	0.011861	0.011648	0.069995	0.216994	0.310498	0.988023	0.979172	0.969889	0.906009	0.483061	0.00026	6%;100%
Bogaerts2021_241.SRR13180269	373.8	95.53	1602300	35.3	56.8571	23.7532	55	12	0	0.01101	0.013133	0.040365	0.23898	0.303488	0.985653	0.977548	0.969223	0.920976	0.625201	0.050255	1
Bogaerts2021_241.SRR13180270	379	93.91	1910663	35.3	67.4636	26.8987	67	14	0	0.005466	0.015371	0.041614	0.230363	0.292815	0.974346	0.966204	0.959636	0.931027	0.809897	0.097057	None
Bogaerts2021_241.SRR13180271	379.7	89.35	2672092	34.5	88.6421	26.7787	92	14	0	0.009391	0.018271	0.057905	0.218361	0.303929	0.984913	0.975948	0.971408	0.952515	0.925062	0.357299	1
Bogaerts2021_241.SRR13180272	338	90.9	2416959	34.9	76.2888	22.737	78	12	0	0.010107	0.016197	0.049865	0.259685	0.335855	0.98804	0.981547	0.975964	0.954107	0.907198	0.116948	1
Bogaerts2021_241.SRR13180273	351.7	92.99	2807728	35.1	93.7834	27.3509	97	14	0	0.009906	0.017536	0.045117	0.247771	0.320331	0.986284	0.980425	0.97596	0.958315	0.935072	0.460735	1
Bogaerts2021_241.SRR13180274	344	91.77	1810182	34	58.9439	18.551	61	10	0	0.006148	0.030665	0.066618	0.227458	0.330888	0.973096	0.966847	0.961255	0.933385	0.781035	0.003298	1
Bogaerts2021_241.SRR13180275	388.4	93	3692146	33.9	126	37.1131	130	20	0	0.011037	0.025523	0.07041	0.204449	0.311419	0.988964	0.984003	0.979866	0.966572	0.952547	0.82818	1
Bogaerts2021_241.SRR13180276	391.4	93.04	2552064	33.6	88.8508	27.5411	92	15	0	0.01231	0.017809	0.076682	0.192717	0.299519	0.988899	0.982386	0.976557	0.955942	0.924077	0.36208	0.99
Bogaerts2021_241.SRR13180277	354.4	87.94	2446985	34	76.3183	21.609	79	11	0	0.012824	0.014538	0.068198	0.220145	0.315705	0.987415	0.980939	0.976008	0.954485	0.911943	0.096351	0.99
Bogaerts2021_241.SRR13180278	419	92.75	801525	33	29.1143	11.3516	30	6	0	0.005359	0.007892	0.089986	0.166506	0.269742	0.965243	0.952115	0.936237	0.512926	0.02457	2.7e-05	1
Bogaerts2021_241.SRR13180279	332.9	89.93	1605019	35	49.6617	18.1373	49	10	0	0.007308	0.013405	0.046098	0.269801	0.336612	0.986252	0.977889	0.969831	0.902419	0.499498	0.011399	1
Bogaerts2021_241.SRR13180280	356.6	91.07	1415475	36	46.9727	15.6333	49	9	1e-06	0.0069	0.008692	0.024224	0.264869	0.304686	0.990495	0.976268	0.957798	0.890867	0.470139	9.7e-05	0.1
Bogaerts2021_241.SRR13180281	435.4	91.7	1572412	34.2	57.754	18.2315	60	10	0	0.014043	0.012194	0.068481	0.156847	0.251565	0.984739	0.976104	0.967806	0.9315	0.745379	0.004138	1
Bogaerts2021_241.SRR13180282	386.7	90.83	1362334	35.7	47.6369	14.7012	49	8	0	0.010266	0.009334	0.028507	0.232262	0.280369	0.988448	0.979665	0.970928	0.909594	0.477274	0.000414	1
Bogaerts2021_241.SRR13180283	344.8	75.01	1084815	36	27.6379	8.249	28	5	0	0.014283	0.055791	0.024957	0.248401	0.343432	0.987181	0.979178	0.969115	0.415328	0.003342	4.9e-05	1
Bogaerts2021_241.SRR13180284	306.9	90.75	1160936	35.8	34.8053	10.7359	35	6	0	0.010172	0.025129	0.024461	0.307961	0.367723	0.991469	0.981481	0.970093	0.731303	0.070533	0	1
Bogaerts2021_241.SRR13180285	399.4	94.24	1387084	35.8	53.538	19.0336	55	9	0	0.005955	0.014577	0.027504	0.200745	0.24878	0.969584	0.961961	0.955434	0.917444	0.668147	0.005117	1
Bogaerts2021_241.SRR13180286	313.6	91.62	1714758	36.2	52.8533	15.1443	54	8	1e-06	0.010445	0.009463	0.020836	0.306622	0.347366	0.990298	0.982513	0.975442	0.934952	0.654429	0.000321	1
Bogaerts2021_241.SRR13180287	368.1	92.84	1560890	36	54.3778	19.3098	57	10	0	0.006058	0.00968	0.0247	0.253815	0.294253	0.96786	0.95931	0.951523	0.911886	0.679196	0.00669	1
Bogaerts2021_241.SRR13180288	361.3	91.08	1575939	36.1	54.1969	15.9015	56	9	0	0.010347	0.01262	0.023246	0.249338	0.295551	0.987114	0.980056	0.972946	0.934746	0.687125	0.00059	1
Bogaerts2021_241.SRR13180289	315.5	85.35	1433663	36.2	41.3637	13.685	42	8	0	0.007215	0.008194	0.020369	0.309539	0.345317	0.986809	0.976793	0.96653	0.852397	0.249822	0.000227	1
Bogaerts2021_241.SRR13180290	403.1	92.27	1751543	35.6	64.5209	18.8821	66	11	0	0.009695	0.009998	0.032257	0.201677	0.253628	0.991763	0.98509	0.978809	0.948806	0.839443	0.015448	1
Bogaerts2021_241.SRR13180291	376.2	92.5	1754837	35.9	61.2721	18.4269	63	10	0	0.00766	0.012494	0.026914	0.244273	0.291341	0.986126	0.978619	0.972554	0.942002	0.805379	0.007398	1
Bogaerts2021_241.SRR13180292	418	90.16	1198636	34.9	42.8147	13.3565	44	8	0	0.009778	0.013463	0.049667	0.198535	0.271444	0.987486	0.978033	0.968676	0.876445	0.305398	0.000299	1
Bogaerts2021_241.SRR13180293	343.8	93.35	2354433	35.4	76.0076	23.7683	78	13	0	0.011562	0.016053	0.03773	0.267099	0.332444	0.984659	0.978823	0.973601	0.951378	0.897815	0.130865	1
Bogaerts2021_241.SRR13180294	408.9	96.46	1261023	35.6	50.6385	16.6188	53	9	1e-06	0.005233	0.010705	0.031511	0.195274	0.242725	0.973091	0.965092	0.957256	0.911268	0.596268	0.000311	1
Bogaerts2021_241.SRR13180295	431.1	95.33	1592620	35.4	63.0271	19.1693	65	11	0	0.008005	0.014628	0.036633	0.183499	0.242766	0.988165	0.98112	0.97432	0.942433	0.817527	0.01128	1
Bogaerts2021_241.SRR13180296	363.8	95.23	2017664	35.8	72.0616	21.2948	74	12	0	0.008576	0.01108	0.028224	0.250581	0.298461	0.988429	0.982664	0.977359	0.952681	0.888589	0.06601	1
Bogaerts2021_241.SRR13180297	418.7	90.51	1455813	35.5	53.8898	17.2396	55	10	0	0.008317	0.010746	0.033576	0.194959	0.247598	0.987334	0.979615	0.97135	0.923115	0.651584	0.001613	1
Bogaerts2021_241.SRR13180298	476.3	94.51	1004417	34	40.5969	13.325	42	7	0	0.014037	0.012752	0.074887	0.120429	0.222104	0.981696	0.971543	0.961114	0.844893	0.237182	9.4e-05	0.99
Bogaerts2021_241.SRR13180299	429.7	93.92	1056745	35.4	41.2746	13.3561	42	7	0	0.01023	0.010883	0.036749	0.177626	0.235488	0.984569	0.974053	0.963553	0.856443	0.254282	9.6e-05	1
Bogaerts2021_241.SRR13180300	366.4	89.39	2286685	35.5	75.1092	22.9966	77	13	0	0.008871	0.014603	0.033436	0.251408	0.308318	0.988157	0.981832	0.975715	0.952198	0.894918	0.114577	0.99
Bogaerts2021_241.SRR13180301	330.7	86.84	1814182	35.7	55.1098	16.0971	57	9	0	0.01251	0.012071	0.030028	0.280165	0.334774	0.986571	0.979126	0.972936	0.936297	0.710024	0.000764	6%;100%
Bogaerts2021_241.SRR13180302	331.2	93.57	2023788	35.7	64.6413	21.1109	66	12	0	0.010942	0.013428	0.030131	0.28646	0.340961	0.986704	0.978987	0.97256	0.94224	0.81334	0.033544	1
Bogaerts2021_241.SRR13180303	296.5	89.37	2358022	36.1	66.5234	17.279	69	8	0	0.014731	0.01838	0.023497	0.315248	0.371856	0.985566	0.980447	0.976075	0.958266	0.897806	0.007294	1
Bogaerts2021_241.SRR13180304	299.4	94.65	1881245	36.1	56.6394	18.7483	59	9	0	0.006732	0.023625	0.022113	0.321951	0.374422	0.968508	0.961165	0.955768	0.92927	0.744438	0.007768	1
Bogaerts2021_241.SRR13180305	429.9	95.71	1327058	35.5	53.1162	39.7678	44	13	0	0.010649	0.016501	0.034619	0.176396	0.238165	0.982074	0.970361	0.959927	0.817343	0.383724	0.082549	1
Bogaerts2021_241.SRR13180306	267.9	86.34	1863910	35.7	45.676	12.679	47	7	0	0.007342	0.052686	0.028136	0.341273	0.429437	0.989183	0.983102	0.977474	0.920877	0.389194	0.000172	1
Bogaerts2021_241.SRR13180307	324.2	93.92	2493152	35.5	80.5193	23.3997	83	12	0	0.007438	0.019277	0.034262	0.284907	0.345884	0.986168	0.980704	0.97638	0.958513	0.92388	0.174717	1
Bogaerts2021_241.SRR13180308	342.5	92.28	1763194	34.4	56.8743	18.132	59	10	0	0.009741	0.014488	0.058113	0.251292	0.333635	0.979368	0.971871	0.964888	0.929899	0.727903	0.002335	0.99
Bogaerts2021_241.SRR13180309	377.7	94.71	1681228	34.8	58.339	17.9748	60	10	0	0.015021	0.014105	0.056063	0.225196	0.310386	0.98533	0.977477	0.970747	0.936588	0.759215	0.004794	1
Bogaerts2021_241.SRR13180310	404.1	93.47	1766879	34.2	64.2885	20.2121	66	12	0	0.009052	0.014334	0.063535	0.187891	0.274813	0.99054	0.982728	0.975951	0.943754	0.812665	0.024423	1
Bogaerts2021_241.SRR13180311	287	84.12	810353	36	20.8566	17.4366	16	7	0	0.01013	0.041858	0.024459	0.322045	0.398492	0.97384	0.937892	0.805142	0.181354	0.060069	0.007937	0.99
Bogaerts2021_241.SRR13180312	364.1	93.36	2623744	35.1	88.023	24.0808	90	12	0	0.012034	0.021838	0.040355	0.242848	0.317075	0.989077	0.984668	0.980602	0.964376	0.941039	0.297565	0.06
Bogaerts2021_241.SRR13180313	481.8	92.34	1314038	35.3	53.0449	17.3344	54	10	0	0.008017	0.009857	0.039652	0.135214	0.192739	0.990353	0.981491	0.973336	0.92134	0.618184	0.003445	1
Bogaerts2021_241.SRR13180314	403.7	94.77	1307839	35.9	51.0135	15.3183	53	8	1e-06	0.012124	0.010405	0.027844	0.190613	0.240986	0.984406	0.976068	0.969478	0.924466	0.600474	0.000285	1
Bogaerts2021_241.SRR13180315	346.1	94.08	5573452	35	182.411	51.7304	191	25	0	0.009719	0.036461	0.043578	0.252398	0.342157	0.981789	0.977671	0.974907	0.966848	0.958572	0.933456	1
Bogaerts2021_241.SRR13180316	329.9	94.12	1468878	35.1	47.7965	14.6905	49	8	0	0.01281	0.014455	0.041307	0.276266	0.344838	0.983339	0.975148	0.968119	0.912934	0.488632	0.000331	1
Bogaerts2021_241.SRR13180317	334	92.61	2073244	35.3	66.1094	23.3215	66	13	0	0.009976	0.014984	0.03726	0.276024	0.338243	0.989976	0.982639	0.976061	0.945192	0.811443	0.065426	1
Bogaerts2021_241.SRR13180318	340.5	91.75	3706489	35	117.69	39.7377	123	19	0	0.006173	0.025038	0.043353	0.262831	0.337396	0.969651	0.964356	0.960396	0.946395	0.932674	0.776182	1
Bogaerts2021_241.SRR13180319	260.6	84.59	1232377	36.1	28.5654	8.97184	29	5	0	0.011732	0.046803	0.022255	0.344917	0.425707	0.986221	0.97716	0.965617	0.475257	0.005884	8e-06	1
Bogaerts2021_241.SRR13180320	399.7	89.17	1438384	34.4	48.7586	15.4984	50	9	0	0.013928	0.00964	0.063863	0.190101	0.277532	0.984781	0.97558	0.966449	0.90894	0.523789	0.000463	1
Bogaerts2021_241.SRR13180321	333.2	94.59	1500418	35.7	48.7781	14.9092	50	8	0	0.012173	0.011697	0.030768	0.281895	0.336533	0.98925	0.981069	0.972895	0.916349	0.51061	0.000159	1
Bogaerts2021_241.SRR13180322	316.4	92.22	1071208	34.4	32.9088	10.1005	34	6	0	0.012005	0.017976	0.050255	0.282947	0.363183	0.987629	0.978348	0.96772	0.678131	0.034556	0	0.99
Bogaerts2021_241.SRR13180323	359.3	94.25	1804938	35.7	61.9784	18.4228	64	10	0	0.008973	0.013148	0.031537	0.258136	0.311795	0.9879	0.980625	0.973711	0.943643	0.815109	0.007061	1
Bogaerts2021_241.SRR13180324	446.9	93.38	1341604	35.6	53.0535	18.1031	54	10	0	0.011936	0.009729	0.034101	0.162633	0.218399	0.984577	0.976818	0.968844	0.922684	0.618214	0.009796	1
Bogaerts2021_241.SRR13180325	391.3	89.77	1554760	35.4	53.2523	16.9788	55	9	0	0.009765	0.016423	0.037887	0.227243	0.291318	0.980242	0.972762	0.96573	0.925264	0.647906	0.001304	1
Bogaerts2021_241.SRR13180326	284.5	89.87	1960095	35.5	54.4255	16.2074	56	9	0	0.012371	0.013349	0.036147	0.325776	0.387644	0.986338	0.979749	0.973469	0.935509	0.680345	0.000608	1
Bogaerts2021_241.SRR13180327	329.9	92.03	2065823	35.5	64.5576	25.7277	63	12	0	0.010955	0.013814	0.034653	0.282515	0.341938	0.987989	0.980412	0.973297	0.940497	0.778265	0.068958	1
Bogaerts2021_241.SRR13180328	475.8	94.63	1285525	34.1	51.652	17.6682	52	9	0	0.009035	0.015305	0.072484	0.133889	0.230712	0.98769	0.97989	0.971166	0.921029	0.575353	0.012972	0.99
Bogaerts2021_241.SRR13180329	344.6	92.05	1536007	35.5	50.8028	16.3515	51	9	0	0.006871	0.010388	0.033662	0.26743	0.318351	0.989395	0.981213	0.973312	0.925545	0.55289	0.005922	1
Bogaerts2021_241.SRR13180330	451.8	91.46	6702077	33	241.871	66.1444	254	32	0	0.008885	0.044635	0.085601	0.129994	0.269116	0.988944	0.985086	0.982462	0.975185	0.968637	0.950274	1
Bogaerts2021_241.SRR13180331	271.1	76.54	2064946	36.3	45.6681	14.0979	47	8	0	0.012449	0.01087	0.017963	0.338522	0.379804	0.985519	0.976943	0.967992	0.898864	0.415028	2e-06	1
Bogaerts2021_241.SRR13180332	494.9	92.97	9459046	32.8	362.575	92.4734	376	47	0	0.009573	0.059391	0.090514	0.093065	0.252543	0.994326	0.992379	0.990935	0.986139	0.982483	0.972405	1
Bogaerts2021_241.SRR13180333	304.1	82.04	3225099	35.8	83.4772	23.3069	87	12	0	0.011034	0.029486	0.028203	0.288044	0.356767	0.98206	0.977942	0.973794	0.958202	0.931907	0.217772	1
Bogaerts2021_241.SRR13180334	433.3	88.18	2592816	35.1	87.3482	25.6264	91	13	0	0.010962	0.018263	0.042875	0.189879	0.261979	0.987724	0.982107	0.977052	0.956721	0.927428	0.320251	1
Bogaerts2021_241.SRR13180335	375	85.4	5985977	33.6	187.868	55.2631	197	27	0	0.009238	0.030752	0.074251	0.192843	0.307084	0.978473	0.974851	0.971956	0.964307	0.956526	0.932032	0.99
Bogaerts2021_241.SRR13180336	437.6	93.89	2656057	35.3	101.839	30.8568	104	17	0	0.009528	0.021513	0.037827	0.180782	0.24965	0.991984	0.986281	0.981037	0.963669	0.941996	0.575193	1
Bogaerts2021_241.SRR13180337	418.4	93.19	2225588	33.3	81.8882	23.2618	85	12	0	0.010044	0.016299	0.081107	0.162026	0.269477	0.991008	0.984895	0.979435	0.958365	0.92131	0.201081	1
Bogaerts2021_241.SRR13180338	363.5	92.23	2711396	34.5	89.8058	32.5245	93	16	0	0.005929	0.018918	0.058561	0.236363	0.319771	0.969106	0.962066	0.957318	0.938467	0.910174	0.386599	1
Bogaerts2021_241.SRR13180339	438.3	95.5	1288860	34.2	49.9601	15.4324	51	8	1e-06	0.013036	0.012893	0.06832	0.164622	0.258871	0.984117	0.976311	0.968168	0.919966	0.561112	0.000426	1
Bogaerts2021_241.SRR13180340	398.4	92.15	4667091	35.4	162.863	50.8667	169	26	0	0.009511	0.029764	0.036415	0.214988	0.290678	0.97837	0.974272	0.971079	0.960884	0.950621	0.913558	1
Bogaerts2021_241.SRR13180341	385	94.47	2082033	35.1	76.9277	23.8206	79	13	0	0.008889	0.018597	0.043566	0.205678	0.27673	0.988456	0.982666	0.977325	0.955204	0.900352	0.142764	1
Bogaerts2021_241.SRR13180342	375.5	91.9	2279831	35.2	79.1622	24.8895	81	14	0	0.009287	0.013542	0.041662	0.224431	0.288921	0.988757	0.982468	0.977052	0.953914	0.906768	0.177948	1
Bogaerts2021_241.SRR13180343	460.5	93.63	1515709	34.8	60.8617	19.9375	62	11	0	0.00848	0.012178	0.049774	0.145536	0.215969	0.988041	0.980467	0.973575	0.937177	0.769765	0.022294	1
Bogaerts2021_241.SRR13180344	310.3	88.08	1772502	35	50.484	18.5911	50	10	1e-06	0.011248	0.012613	0.04576	0.292845	0.362466	0.987987	0.980239	0.972221	0.9079	0.505399	0.01394	1
Bogaerts2021_241.SRR13180345	474.1	95.89	1597249	34.8	66.969	21.6845	70	11	0	0.00806	0.014553	0.049881	0.139342	0.211837	0.98304	0.974275	0.966083	0.930638	0.844463	0.028726	1
Bogaerts2021_241.SRR13180346	403.6	94.59	2036190	35.1	74.1739	24.4911	76	14	0	0.009113	0.014193	0.043681	0.215526	0.282513	0.987049	0.980446	0.97406	0.947792	0.880656	0.120607	1
Bogaerts2021_241.SRR13180347	358	91.95	1839906	35	61.9844	21.2747	64	10	0	0.006009	0.031857	0.044262	0.233314	0.315442	0.968185	0.961898	0.956862	0.931859	0.811866	0.015202	1
Bogaerts2021_241.SRR13180348	301.3	84.96	2188698	35.6	57.7555	19.1	59	9	0	0.006665	0.064314	0.031378	0.294868	0.397226	0.968033	0.962599	0.95751	0.934294	0.758115	0.010447	1
Bogaerts2021_241.SRR13180349	428.9	92.98	2278427	34.3	83.9085	24.1433	87	13	0	0.010495	0.017631	0.058888	0.176476	0.26349	0.988591	0.982757	0.977665	0.957133	0.924821	0.242186	1
Bogaerts2021_241.SRR13180350	348.3	94.36	2000042	34.8	66.8105	18.6452	69	9	0	0.013086	0.018472	0.056118	0.245218	0.332894	0.984887	0.977857	0.972392	0.950186	0.884402	0.011833	1
Bogaerts2021_241.SRR13180351	415.9	93.68	2407021	35	89.3817	25.2568	93	13	0	0.010616	0.017908	0.045122	0.191896	0.265542	0.987616	0.981775	0.977049	0.958846	0.933939	0.356074	1
Bogaerts2021_241.SRR13180352	404.5	92.52	1457598	34.4	53.4126	16.1633	55	9	0	0.008725	0.027435	0.056331	0.172882	0.265373	0.97897	0.97224	0.966384	0.930325	0.672538	0.000393	1
Bogaerts2021_241.SRR13180353	442.5	95.17	1652893	34.9	66.9034	18.5414	70	9	0	0.006389	0.017015	0.047989	0.157153	0.228546	0.985921	0.979923	0.974648	0.950891	0.879772	0.010446	1
Bogaerts2021_241.SRR13180354	486.3	93.8	1849055	33.7	74.566	22.8191	77	12	0	0.006004	0.021038	0.070257	0.119128	0.216426	0.98669	0.979495	0.973331	0.94805	0.891332	0.100009	1
Bogaerts2021_241.SRR13180355	408.6	93.11	1573856	34.3	57.4002	19.1991	59	11	0	0.009565	0.013433	0.058879	0.189383	0.27126	0.978226	0.970163	0.962056	0.925715	0.72737	0.006552	0.99
Bogaerts2021_241.SRR13180356	438.3	90.08	1194588	34.3	43.3333	14.8229	44	8	0	0.011591	0.010985	0.061727	0.158994	0.243296	0.987716	0.978359	0.968991	0.864139	0.318036	0.001239	0.99
Bogaerts2021_241.SRR13180357	431.9	90.94	1731285	34.1	62.735	19.0269	65	10	0	0.005803	0.015767	0.063361	0.165732	0.250664	0.985945	0.978586	0.971273	0.939483	0.823566	0.009078	1
Bogaerts2021_241.SRR13180358	493.6	91.81	1351001	34.4	51.8628	17.1146	53	10	0	0.009484	0.011657	0.062437	0.13046	0.214038	0.985107	0.976246	0.967303	0.910689	0.606976	0.001426	1
Bogaerts2021_241.SRR13180359	378.4	94.93	1650670	35.6	58.7117	18.4095	60	10	1e-06	0.011824	0.011811	0.033904	0.238939	0.296478	0.985474	0.977145	0.970393	0.935716	0.754526	0.004834	1
Bogaerts2021_241.SRR13180360	559	93.17	828596	34.9	37.184	12.3975	38	7	0	0.006301	0.008312	0.044657	0.077258	0.136528	0.983531	0.973034	0.960921	0.782294	0.136875	0	0.99
Bogaerts2021_241.SRR13180361	472.6	94.97	1152194	34	46.1984	14.7325	47	8	0	0.01024	0.015308	0.074488	0.13433	0.234366	0.984572	0.976156	0.967255	0.899947	0.42316	0.000283	1
Bogaerts2021_241.SRR13180362	398.5	91.06	1801273	35.6	64.4991	18.8315	67	10	0	0.011628	0.009591	0.031268	0.210099	0.262586	0.987923	0.980043	0.973106	0.943596	0.850234	0.009384	1
Bogaerts2021_241.SRR13180363	379.6	85.79	1108177	35.8	37.2051	11.0753	38	6	0	0.010328	0.009295	0.027588	0.221021	0.268232	0.986649	0.977775	0.968419	0.813762	0.10196	7.1e-05	1
Bogaerts2021_241.SRR13180364	332.7	92.35	1917933	35.3	60.5783	27.9401	57	14	0	0.012775	0.014502	0.036755	0.277382	0.341413	0.98928	0.980619	0.971742	0.922985	0.651783	0.082044	1
Bogaerts2021_241.SRR13180365	406	93.06	2159836	35.7	80.3478	23.2216	83	12	0	0.007749	0.012745	0.032105	0.200024	0.252623	0.989624	0.983461	0.977911	0.956622	0.919125	0.175211	1
Bogaerts2021_241.SRR13180366	360.4	93.69	1796345	34.9	61.2537	19.2847	63	11	0	0.009328	0.014031	0.047452	0.243268	0.314079	0.989781	0.981899	0.974827	0.93976	0.778457	0.012133	1
Bogaerts2021_241.SRR13180367	448.1	95.64	1280704	34	50.8441	16.0125	52	9	0	0.012766	0.013369	0.073765	0.1447	0.244601	0.983283	0.974477	0.966349	0.917734	0.590541	0.00056	1
Bogaerts2021_241.SRR13180368	237.5	85.6	3857710	35.8	85.1035	22.645	88	12	0	0.011651	0.022169	0.027677	0.371095	0.432592	0.987818	0.983321	0.979264	0.964522	0.940068	0.241291	1
Bogaerts2021_241.SRR13180369	318.7	92.6	1977686	35.3	61.192	17.1887	63	9	0	0.010123	0.014294	0.038967	0.290585	0.353969	0.985442	0.979443	0.973718	0.947502	0.827854	0.002696	1
Bogaerts2021_241.SRR13180370	359.6	87.96	1617580	36	53.3509	15.5493	55	8	0	0.008427	0.010715	0.026975	0.256906	0.303022	0.986398	0.979543	0.972837	0.933966	0.668063	0.00056	1
Bogaerts2021_241.SRR13180371	368.1	95.55	1388931	35.1	48.5407	13.4901	50	8	0	0.009362	0.018988	0.042004	0.243288	0.313643	0.990323	0.983824	0.97786	0.93252	0.500109	7.9e-05	1
Bogaerts2021_241.SRR13180372	365.5	91.57	1874698	34.1	62.5962	19.8557	65	10	0	0.005757	0.016025	0.064949	0.221538	0.308269	0.974265	0.967411	0.961652	0.933102	0.822619	0.00879	0.99
Bogaerts2021_241.SRR13180373	301.1	90.51	1984150	34.9	57.2782	19.3073	59	10	0	0.006665	0.030216	0.048425	0.295129	0.380436	0.96773	0.96215	0.956777	0.926132	0.729501	0.00546	1
Bogaerts2021_241.SRR13180374	376.2	94.25	3092893	35.9	110.227	30.2951	114	16	0	0.011695	0.015247	0.028723	0.234708	0.290372	0.991784	0.986536	0.982469	0.968265	0.951476	0.720606	1
Bogaerts2021_241.SRR13180375	359.5	91.46	1826133	34.9	59.6446	18.4734	61	10	0	0.012641	0.01519	0.050668	0.242717	0.321217	0.985131	0.978155	0.971349	0.937142	0.774096	0.005509	1
Bogaerts2021_241.SRR13180376	335	90.48	2018968	35.2	63.9236	18.4796	66	10	0	0.011407	0.014155	0.044495	0.259049	0.329107	0.987542	0.980682	0.975261	0.949086	0.84001	0.009359	1
Bogaerts2021_241.SRR13180377	377.9	93.98	1715604	34.8	60.1643	16.7854	62	9	0	0.010232	0.016633	0.053263	0.21891	0.299039	0.986941	0.981301	0.976007	0.950607	0.809685	0.003498	1
Bogaerts2021_241.SRR13180378	530.8	94.54	1000048	33.6	42.3231	13.194	44	7	0	0.009362	0.0154	0.082544	0.083983	0.191288	0.98707	0.977471	0.967467	0.87106	0.289668	0.000133	1
Bogaerts2021_241.SRR13180379	309	93.05	1536218	35.2	46.8436	17.1462	48	9	0	0.006343	0.017705	0.041953	0.299911	0.365913	0.967576	0.958907	0.951244	0.885539	0.455121	0.004252	1
Bogaerts2021_241.SRR13180380	323.7	92.66	2079183	35.3	65.4284	19.5259	67	11	0	0.006974	0.013646	0.041922	0.282728	0.34527	0.988204	0.981307	0.97525	0.947898	0.843181	0.01844	1
Bogaerts2021_241.SRR13180381	330.6	93.94	2014319	35.2	65.2526	21.0721	68	12	0	0.009866	0.012126	0.043022	0.276058	0.341072	0.976475	0.969938	0.964481	0.937656	0.8303	0.022935	1
Bogaerts2021_241.SRR13180382	363.7	93.94	2023605	34.9	68.9923	25.8565	70	14	0	0.006088	0.0148	0.04941	0.24387	0.314168	0.971996	0.9645	0.95824	0.930287	0.831695	0.091428	1
Bogaerts2021_241.SRR13180383	314.8	94.52	1675636	35.2	52.9619	15.4367	54	9	0	0.009278	0.01228	0.037749	0.297015	0.356323	0.989035	0.982003	0.974884	0.936194	0.646533	0.000507	1
Bogaerts2021_241.SRR13180384	313.8	92.87	1887213	35.2	58.5196	17.0103	60	9	0	0.007626	0.015229	0.042476	0.291468	0.356799	0.98604	0.979962	0.974447	0.944369	0.768472	0.001737	1
Bogaerts2021_241.SRR13180385	281.5	85.78	1718641	35.4	44.3918	13.2592	45	8	0	0.010612	0.029088	0.038375	0.326181	0.404255	0.989113	0.982346	0.975431	0.895063	0.353039	7.7e-05	1
Bogaerts2021_241.SRR13180386	314.3	90.59	1548938	35.1	46.7329	14.489	47	8	0	0.010598	0.026886	0.04237	0.281961	0.361815	0.986463	0.980571	0.974485	0.910009	0.427272	0.000557	1
Bogaerts2021_241.SRR13180387	379.7	93.55	1717078	35	59.6766	20.2638	61	12	1e-06	0.011998	0.012055	0.047724	0.231715	0.303493	0.988659	0.980547	0.972267	0.932618	0.731203	0.019428	1
Bogaerts2021_241.SRR13180388	359.7	92.65	1597213	34.9	53.4962	16.3662	55	9	0	0.01404	0.010901	0.049898	0.242473	0.317312	0.985073	0.977276	0.970328	0.929795	0.661694	0.00089	1
Bogaerts2021_241.SRR13180389	445	95.55	1332201	34.2	52.1474	16.4876	54	9	0	0.013558	0.015995	0.069237	0.155401	0.254192	0.984368	0.975965	0.967628	0.922424	0.619043	0.001138	0.99
Bogaerts2021_241.SRR13180390	374.4	91.2	1608821	34.6	54.54	15.7304	56	9	1e-06	0.009993	0.013138	0.054019	0.221068	0.298217	0.990399	0.983126	0.976296	0.937662	0.690982	0.000656	1
Bogaerts2021_241.SRR13180391	339.7	93.4	1645637	34.7	53.4387	15.447	55	8	0	0.011439	0.014039	0.051895	0.261759	0.339132	0.987323	0.979885	0.97341	0.934918	0.672411	0.000247	1
Bogaerts2021_241.SRR13180392	358.9	89.06	1597256	34.6	50.661	15.185	52	8	0	0.011391	0.013405	0.054884	0.236275	0.315955	0.988215	0.979994	0.972118	0.923208	0.583025	0.000377	1
Bogaerts2021_241.SRR13180393	360.3	90.69	1444605	34.5	47.7518	14.123	49	8	0	0.011036	0.012664	0.056381	0.226105	0.306186	0.988095	0.980307	0.972836	0.913783	0.48972	5e-06	1
Bogaerts2021_241.SRR13180394	459.5	91.94	1195093	35.5	46.5215	21.5036	45	9	0	0.011241	0.011306	0.034734	0.157426	0.214707	0.989562	0.979345	0.96859	0.864099	0.361938	0.021719	6%;100%
Bogaerts2021_241.SRR13180395	439.2	95.65	1273590	35.3	51.6143	25.7665	49	10	0	0.008589	0.013736	0.039319	0.166659	0.228303	0.987852	0.978653	0.970087	0.89945	0.474313	0.037878	1
Bogaerts2021_241.SRR13180396	347	92.76	1705836	34.8	56.9337	17.1579	59	10	0	0.012557	0.015406	0.049306	0.246509	0.323778	0.987717	0.980833	0.974265	0.937834	0.728816	0.002212	1
Bogaerts2021_241.SRR13180397	322.5	87.8	1716193	34.9	50.9792	14.3596	52	8	0	0.010302	0.01955	0.046666	0.279413	0.355931	0.988918	0.982386	0.976558	0.935225	0.594249	0.000313	1
Bogaerts2021_241.SRR13180398	403.7	89.12	1667875	34.4	57.1886	16.2074	59	9	0	0.010236	0.012047	0.058455	0.186821	0.267559	0.989524	0.983582	0.977635	0.943012	0.753279	0.001006	1
Bogaerts2021_241.SRR13180399	318.5	91.2	1734366	34.8	52.9313	14.2607	54	8	0	0.010659	0.01832	0.04806	0.284005	0.361044	0.989048	0.982791	0.976787	0.94281	0.668476	0.00029	9%;100%
Bogaerts2021_241.SRR13180400	535	95.16	1090883	33.8	46.8888	15.0089	49	8	0	0.006789	0.014912	0.078565	0.084906	0.185172	0.974833	0.967208	0.959302	0.901423	0.472908	0.000102	1
Bogaerts2021_241.SRR13180401	379.1	93.26	1393186	34.6	48.6217	15.6367	50	9	0	0.008951	0.011898	0.052849	0.225756	0.299454	0.985513	0.977107	0.968873	0.910405	0.501929	0.000315	0.99
Bogaerts2021_241.SRR13180402	385.5	91.82	1563807	34.6	54.1849	16.8075	56	9	0	0.009713	0.012453	0.052841	0.214829	0.289836	0.984378	0.976671	0.968746	0.929694	0.674312	0.001288	1
Bogaerts2021_241.SRR13180403	337.7	90.93	1893384	34.5	60.2761	18.352	61	10	0	0.007777	0.016078	0.053922	0.253692	0.331469	0.988595	0.982021	0.975603	0.945851	0.784164	0.013719	1
Bogaerts2021_241.SRR13180404	382.2	92.36	1970278	34.5	67.827	20.5576	70	11	0	0.009723	0.01753	0.054928	0.220533	0.302714	0.987707	0.981246	0.975068	0.94819	0.861387	0.036646	1
Bogaerts2021_241.SRR13180405	470.5	93.21	1377392	34.4	54.4095	16.9926	57	9	0	0.008341	0.01067	0.062233	0.133878	0.215122	0.978326	0.96936	0.961383	0.921606	0.709009	0.000263	1
Bogaerts2021_241.SRR13180406	393	92.57	1403525	34.9	51.2127	15.6395	53	8	0	0.009746	0.010058	0.052047	0.192422	0.264274	0.978792	0.969587	0.962382	0.920385	0.628679	0.000143	0.99
Bogaerts2021_241.SRR13180407	496.6	93.16	1067649	33.7	42.366	14.4409	44	8	0	0.009149	0.010957	0.075006	0.116414	0.211526	0.977725	0.968109	0.957599	0.855533	0.309799	1.5e-05	0.98
Bogaerts2021_241.SRR13180408	458	92.17	1178612	34.4	44.3853	14.019	46	8	0	0.012055	0.01011	0.061298	0.151135	0.234598	0.983389	0.97412	0.964739	0.887045	0.370854	0.000216	1
Bogaerts2021_241.SRR13180409	565.9	94.12	5685047	33.9	237.311	66.3022	248	34	0	0.00902	0.054473	0.067914	0.069326	0.200733	0.990939	0.98737	0.984949	0.977392	0.969969	0.950222	10%;99%
Bogaerts2021_241.SRR13180410	343.9	76.94	1709456	29.5	41.8833	13.4594	43	8	0	0.010346	0.088818	0.122368	0.116808	0.33834	0.98525	0.975066	0.964492	0.858469	0.281471	1e-06	0.99
Bogaerts2021_241.SRR13180411	462.7	92.59	1280634	34.1	49.1744	16.3449	51	9	0	0.00924	0.011985	0.072147	0.137565	0.230936	0.979916	0.970022	0.961304	0.905209	0.535619	0.000534	1
Bogaerts2021_241.SRR13180412	330.4	81.28	2251167	29.6	57.3485	19.0141	58	11	0	0.011568	0.080986	0.12243	0.134361	0.349345	0.989692	0.981932	0.974005	0.9331	0.703456	0.01255	1
Bogaerts2021_241.SRR13180413	362	85.96	2207249	30.1	63.6407	19.5143	66	11	0	0.009552	0.040051	0.124747	0.143503	0.317853	0.987629	0.980785	0.97383	0.943975	0.818647	0.015075	0.99
Bogaerts2021_241.SRR13180414	382.5	79.1	1673714	29.8	42.6113	13.7333	44	8	0	0.011738	0.042292	0.128047	0.140911	0.322988	0.986264	0.975427	0.965149	0.863037	0.310341	6e-06	0.98
Bogaerts2021_241.SRR13180415	385.3	83.27	1832908	29.6	51.3985	16.6845	53	10	0	0.010807	0.071406	0.126118	0.105509	0.31384	0.984463	0.975478	0.966599	0.913909	0.597337	0.000495	0.99
Bogaerts2021_241.SRR13180416	310.1	91.62	1545984	35.2	47.3723	13.9738	49	8	0	0.010165	0.010736	0.041239	0.292815	0.354954	0.985502	0.978301	0.971186	0.917128	0.471659	0.000284	1
Bogaerts2021_241.SRR13180417	414.2	81.19	1554152	29.7	43.1508	14.8643	44	8	0	0.011387	0.062785	0.129088	0.097384	0.300644	0.98033	0.9693	0.959179	0.861613	0.329404	4.6e-05	0.99
Bogaerts2021_241.SRR13180418	342.8	85.32	1585357	29.9	44.5777	14.1274	45	8	1e-06	0.008934	0.043831	0.123736	0.144072	0.320573	0.987748	0.979512	0.970379	0.886706	0.365357	0.000136	0.99
Bogaerts2021_241.SRR13180419	342.8	91.39	1476881	34.9	48.4656	14.2504	50	8	0	0.009018	0.011262	0.047254	0.249215	0.316749	0.986401	0.979082	0.971542	0.918395	0.518164	0.000107	1
Bogaerts2021_241.SRR13180420	371.3	87.59	946085	35	31.9629	10.1565	33	6	0	0.009939	0.016792	0.046634	0.213005	0.286369	0.991285	0.978846	0.965381	0.631059	0.030146	0	1
Bogaerts2021_241.SRR13180421	434.9	87.46	3288008	34.4	116.036	32.5376	121	17	0	0.006717	0.024479	0.057189	0.160979	0.249364	0.987094	0.982242	0.978478	0.96524	0.949881	0.784371	1
Bogaerts2021_241.SRR13180422	428.6	95.31	1353437	34	52.1977	15.5539	53	9	0	0.00765	0.013103	0.073478	0.164951	0.259182	0.990216	0.981833	0.974072	0.930237	0.621578	0.000418	1
Bogaerts2021_241.SRR13180423	429.9	91.4	2088854	34.5	76.806	21.5648	80	12	0	0.008585	0.015665	0.05687	0.16544	0.24656	0.991712	0.985829	0.98022	0.956989	0.91174	0.106327	1
Bogaerts2021_241.SRR13180424	295.6	87.32	1243383	35.2	35.1327	12.3479	36	7	0	0.008942	0.010844	0.040989	0.302838	0.363613	0.984511	0.973591	0.96105	0.710286	0.108251	3.4e-05	1
Bogaerts2021_241.SRR13180425	361.1	92.28	2174091	34.6	72.3508	21.9495	75	12	0	0.010232	0.014884	0.056948	0.237431	0.319496	0.987868	0.980829	0.974454	0.949619	0.886073	0.071151	1
Bogaerts2021_241.SRR13180426	368.5	92.02	2413602	34.7	80.6011	23.525	83	13	0	0.010418	0.016988	0.055192	0.231955	0.314553	0.990259	0.983866	0.978344	0.956812	0.917564	0.18426	1
Bogaerts2021_241.SRR13180427	566.8	94.25	643042	32.9	27.8249	9.50446	28	6	0	0.007747	0.009371	0.091007	0.061856	0.169981	0.984488	0.97021	0.952713	0.448511	0.0067	0	1
Bogaerts2021_241.SRR13180428	395.6	92.9	2246456	34.4	79.5203	28.0321	80	15	0	0.011535	0.017929	0.062672	0.197049	0.289186	0.981938	0.974715	0.968549	0.94565	0.893614	0.205485	1
Bogaerts2021_241.SRR13180429	372	94.86	2973683	35	103.739	28.9541	107	15	0	0.010195	0.021865	0.048728	0.230162	0.31095	0.989702	0.984748	0.9803	0.965223	0.947842	0.6316	1
Bogaerts2021_241.SRR13180430	354.9	92.07	2473249	34.6	80.5862	24.1839	83	13	0	0.011616	0.016997	0.054822	0.244784	0.32822	0.989118	0.982537	0.976386	0.955228	0.913759	0.193439	1
Bogaerts2021_241.SRR13180431	285.3	89.91	2168441	35.5	58.5802	16.5838	60	9	0	0.007441	0.047985	0.035674	0.318173	0.409273	0.986759	0.980982	0.97621	0.948558	0.774853	0.001951	1
Bogaerts2021_241.SRR13180432	337.7	89.67	2786791	35.2	87.5616	24.1494	91	13	0	0.008946	0.018454	0.04435	0.258907	0.330657	0.991004	0.98552	0.980859	0.962503	0.93595	0.313656	1
Bogaerts2021_241.SRR13180433	369.5	92.64	1636345	34.6	55.1855	17.0863	56	10	0	0.011722	0.011069	0.059921	0.226952	0.309664	0.990922	0.982781	0.974558	0.933085	0.681362	0.002376	1
Bogaerts2021_241.SRR13180434	406.7	91.28	1221549	34.3	43.6305	13.8964	45	8	0	0.01374	0.010992	0.0672	0.181846	0.273777	0.981217	0.971749	0.962745	0.884493	0.339784	0.000156	1
Bogaerts2021_241.SRR13180435	476.5	90.76	2388686	33.7	90.5694	27.7027	94	14	0	0.012336	0.018876	0.080512	0.116298	0.228022	0.984478	0.977911	0.972672	0.953308	0.925349	0.395649	1
Bogaerts2021_241.SRR13259086	428.7	92.62	2073082	33.1	76.0724	23.3956	78	13	0	0.013042	0.017592	0.086342	0.15345	0.270426	0.990549	0.983829	0.977579	0.95212	0.893372	0.130673	6%;99%
Bogaerts2021_241.SRR14718673	296.1	90.73	5794174	35.3	158.489	46.3027	164	25	0	0.011435	0.031815	0.037439	0.303279	0.383967	0.987622	0.983527	0.980098	0.969483	0.95954	0.918594	1
Bogaerts2021_241.SRR14718674	371.8	91.73	3911820	34.7	129.827	36.599	135	19	0	0.010795	0.028125	0.051988	0.226796	0.317704	0.989024	0.984662	0.980858	0.968321	0.954887	0.857141	1
Bogaerts2021_241.SRR14718675	339.6	93.64	4294459	35.1	138.679	40.257	144	22	0	0.010274	0.028299	0.040832	0.262591	0.341996	0.988462	0.983204	0.979631	0.968454	0.956349	0.878391	1
Doyle2018_71.ERR2027204	218.6	42.22	4163591	34.9	37.5762	36.4925	30	16	0	0.05397	0.077016	0.055994	0.332014	0.518993	0.979261	0.942525	0.874622	0.512833	0.252489	0.041893	0.99
Doyle2018_71.ERR2027205	218.1	20.26	3581689	35.2	13.7122	14.947	11	6	0	0.05976	0.171645	0.041611	0.300945	0.573961	0.967174	0.823068	0.582937	0.07744	0.00983	0.00047	1
Doyle2018_71.ERR2027207	163.8	88.47	21775986	33.3	332.957	159.897	317	98	0	0.026883	0.026156	0.059034	0.337198	0.449271	0.98623	0.984039	0.982255	0.974947	0.96699	0.945244	19%;100%
Doyle2018_71.ERR2027208	180.7	88.16	5278874	33.1	89.5943	28.9525	97	13	0	0.014242	0.015943	0.064122	0.302236	0.396543	0.975954	0.966211	0.960222	0.937299	0.899223	0.442828	1
Doyle2018_71.ERR2027209	163.6	75.71	23788630	33.3	300.862	219.155	252	122	0	0.054709	0.031755	0.057548	0.326256	0.470268	0.982978	0.979345	0.974993	0.95907	0.938873	0.855669	None
Doyle2018_71.ERR2027211	222.7	89.67	6546356	32.8	129.464	33.2986	136	15	0	0.013688	0.018135	0.072149	0.222082	0.326054	0.988601	0.983397	0.9794	0.968577	0.957741	0.882588	8%;100%
Doyle2018_71.ERR2027214	182.4	74.29	13155632	33.1	181.272	132.067	152	73	0	0.028799	0.046003	0.061209	0.28946	0.425472	0.984041	0.979708	0.974185	0.943256	0.89252	0.704642	1
Doyle2018_71.ERR2027215	197.8	29.29	5295438	33.9	10.7152	6.34102	10	4	0	0.027079	0.650457	0.013334	0.095725	0.786596	0.968588	0.832222	0.533593	0.005624	2.3e-05	0	None
Doyle2018_71.ERR2027217	165.2	82.03	18834510	33.2	269.539	179.183	234	103	0	0.020797	0.030859	0.060725	0.333198	0.445579	0.983764	0.979733	0.975708	0.961578	0.944981	0.862406	1
Doyle2018_71.ERR2027218	171.2	79.85	19414230	33.2	270.117	188.318	229	104	0	0.055678	0.026952	0.058	0.310784	0.451414	0.983422	0.980214	0.97679	0.962764	0.944147	0.853908	1
Doyle2018_71.ERR2027219	173.6	71.77	16423604	33.2	199.833	154.548	162	81	0	0.07661	0.03738	0.057695	0.291511	0.463196	0.984848	0.980956	0.976047	0.947856	0.899423	0.724498	1
Doyle2018_71.ERR2027220	232.6	81.43	457265	35.8	8.71021	3.97267	9	3	0	0.011608	0.07811	0.036582	0.340291	0.46659	0.9709	0.865145	0.408797	2.7e-05	0	0	None
Doyle2018_71.ERR2027222	193.1	3.57	6768498	33.7	1.47321	1.63835	1	1	0	0.078364	0.634804	0.011128	0.089214	0.81351	0.655871	0.056304	0.001576	0	0	0	1
Doyle2018_71.ERR2027225	183.6	3.03	4691272	33.2	1.7016	4.55166	1	1	0	0.050021	0.359083	0.032934	0.188222	0.630259	0.706102	0.071336	0.002153	6.5e-05	4e-05	3.9e-05	1
Doyle2018_71.ERR2027229	162	84.74	22425306	33.1	321.859	179.643	292	107	0	0.037084	0.02871	0.058475	0.340282	0.464552	0.988027	0.985884	0.984117	0.976326	0.967249	0.934287	1
Doyle2018_71.ERR2027230	150.4	81.61	21518824	33.2	277.638	176.256	242	105	0	0.029107	0.03726	0.056643	0.366026	0.489036	0.986587	0.98437	0.982506	0.97183	0.956373	0.878756	1
Doyle2018_71.ERR2027231	185.9	75.4	5426302	32.9	73.7811	52.5113	62	29	0	0.071272	0.042388	0.059937	0.271119	0.444716	0.986409	0.97695	0.958961	0.818607	0.619504	0.244986	14%;100%
Doyle2018_71.ERR2027232	146.3	77.8	13832270	33.2	156.095	109.589	132	63	0	0.081755	0.039568	0.052357	0.352922	0.526602	0.976847	0.973893	0.969919	0.939459	0.87398	0.644503	1
Doyle2018_71.ERR2027233	174.7	43.48	5650766	32.9	41.5408	37.3709	31	17	0	0.078051	0.04739	0.057942	0.289594	0.472976	0.983358	0.952358	0.879409	0.521563	0.290798	0.073172	1
Doyle2018_71.ERR2027234	175.1	0.15	4361520	33.8	0.031186	0.178642	0	0	0	0.112589	0.650828	0.01125	0.078373	0.85304	0.030413	0	0	0	0	0
Doyle2018_71.ERR2027235	177.2	3.31	13844994	33.1	6.36924	15.6186	5	3	0	0.044401	0.246032	0.049803	0.228511	0.568747	0.933539	0.586945	0.206951	0.000776	0.000214	0.000187	1
Doyle2018_71.ERR2027236	155.4	1.03	10399056	33.6	1.13568	11.5281	1	1	0	0.035488	0.356949	0.029713	0.235935	0.658085	0.507625	0.021727	0.000761	0.000512	0.000456	0.000405	1
Doyle2018_71.ERR2027238	177.1	0.28	9645342	33.1	0.396963	9.40485	0	0	0	0.070477	0.18353	0.04617	0.241145	0.541321	0.263841	0.000531	0.000208	0.000164	0.000125	0.00011	1
Doyle2018_71.ERR2027239	193	63.32	7057104	32.9	77.373	49.5873	69	30	0	0.068198	0.104083	0.064993	0.234007	0.471281	0.984942	0.971577	0.957036	0.852538	0.678325	0.274265	12%;100%
Doyle2018_71.ERR2027241	192.1	0.51	8001754	33.7	0.28184	0.551324	0	0	0	0.052865	0.619569	0.014887	0.099778	0.787099	0.239086	7.8e-05	2.8e-05	0	0	0	1
Doyle2018_71.ERR2027243	176.2	0.2	11554720	33.1	0.334774	8.49919	0	0	0	0.05519	0.205819	0.046099	0.238539	0.545646	0.217896	0.00036	0.000197	0.000122	0.000112	0.000105	1
Doyle2018_71.ERR2027244	202.8	0.91	9670482	33.4	0.949306	1.08438	1	1	0	0.057057	0.451955	0.026526	0.135877	0.671415	0.568942	0.008065	1.5e-05	0	0	0
Doyle2018_71.ERR2027246	180.9	69.38	21119340	32.6	265.873	169.91	237	102	0	0.046453	0.037988	0.079324	0.278051	0.441816	0.985999	0.980097	0.974546	0.957964	0.939832	0.859465	1
Doyle2018_71.ERR2027247	189.9	89.27	2234595	34.5	42.2991	11.0004	43	6	0	0.011328	0.003679	0.069969	0.394799	0.479774	0.985247	0.980904	0.97506	0.917024	0.231288	0.000118	1
Doyle2018_71.ERR2027248	178.6	88.41	1890430	34.5	33.2469	9.6128	34	5	1e-06	0.016095	0.003963	0.0708	0.397534	0.488392	0.981152	0.97494	0.966956	0.714787	0.02442	0	1
Doyle2018_71.ERR2027249	193.5	89.2	6815738	33	122.745	38.7476	124	25	0	0.013676	0.017398	0.067717	0.274028	0.37282	0.986523	0.982754	0.980002	0.969919	0.95852	0.753019	1
Doyle2018_71.ERR2027250	228.8	54.87	1649054	33.9	22.5389	6.7302	23	4	0	0.011937	0.004676	0.085988	0.340863	0.443464	0.982737	0.972882	0.960884	0.126432	0.00021	0	7%;99%
Doyle2018_71.ERR2027251	201.1	84.26	8437378	32.7	146.285	30.5601	151	13	0	0.013148	0.022754	0.078024	0.25127	0.365196	0.988404	0.986296	0.985223	0.981496	0.976245	0.94503	1
Doyle2018_71.ERR2027252	205.1	82.15	3240708	36.1	61.0887	17.5786	62	10	0	0.010642	0.009203	0.032295	0.409646	0.461785	0.98596	0.978172	0.97282	0.955637	0.808057	0.005184	69%;25%
Doyle2018_71.ERR2027253	154.8	75.92	2253369	36.6	29.2503	10.1617	29	5	0	0.012797	0.027713	0.022636	0.445987	0.509133	0.974009	0.967509	0.961257	0.480028	0.027984	1e-06	1
Doyle2018_71.ERR2027254	176.5	92.44	15054895	34.7	270.073	72.8525	282	35	0	0.014331	0.013019	0.064924	0.397724	0.489998	0.982421	0.980232	0.978935	0.973957	0.969205	0.958314	1
Doyle2018_71.ERR2027255	158.2	76.97	6307988	33.3	83.381	28.5227	89	17	0	0.017756	0.016971	0.056609	0.353008	0.444344	0.982167	0.974983	0.968588	0.942473	0.878742	0.316884	1
Doyle2018_71.ERR2027256	157.1	83.22	8438162	34.9	122.161	31.9138	126	17	0	0.016986	0.010314	0.061287	0.416968	0.505556	0.987789	0.985367	0.983309	0.974572	0.963732	0.831883	1
Doyle2018_71.ERR2027257	166.8	61.63	2092250	34.7	24.0326	7.90114	24	5	0	0.015057	0.004062	0.067255	0.411785	0.498159	0.982466	0.970968	0.955194	0.231493	0.000597	0	1
Doyle2018_71.ERR2027258	195.1	65.26	8373992	32.8	101.811	63.7871	91	38	0	0.028274	0.086691	0.069472	0.245828	0.430266	0.984989	0.975169	0.96565	0.909187	0.799617	0.443147	1
Doyle2018_71.ERR2027260	138.3	0.06	4455472	33.6	0.01354	1.94583	0	0	0	0.384993	0.328917	0.014069	0.106656	0.834635	0.002096	5.1e-05	4.8e-05	3.9e-05	3.7e-05	3.6e-05	1
Doyle2018_71.ERR2027262	310.2	44.87	885042	34.2	9.79059	4.29262	10	3	0	0.011714	0.009038	0.077775	0.3437	0.442228	0.97938	0.906761	0.508419	0.000238	0	0	1
Doyle2018_71.ERR2027263	175.6	28.6	3256204	34.6	18.3262	6.17265	18	4	0	0.012887	0.002334	0.069124	0.397633	0.481977	0.985193	0.973432	0.933429	0.032339	4.2e-05	0	1
Doyle2018_71.ERR2027264	284.1	74.04	2056786	35.5	33.3368	11.5105	34	7	0	0.011197	0.005337	0.047003	0.394854	0.45839	0.980594	0.967241	0.956395	0.680581	0.060015	3.5e-05	1
Doyle2018_71.ERR2027265	196.8	84.46	9659362	32.9	164.956	41.7169	170	20	0	0.013929	0.024566	0.068927	0.265885	0.373307	0.983599	0.981323	0.979892	0.974952	0.969289	0.942762	1
Doyle2018_71.ERR2027266	157.8	82.88	5725664	36	70.5514	69.121	51	33	0	0.075491	0.095256	0.032234	0.377516	0.580496	0.966972	0.932298	0.886226	0.682184	0.509348	0.236988	1
Doyle2018_71.ERR2027267	218.5	3.52	7610864	33.3	2.77447	2.22153	2	1	0	0.031733	0.516485	0.025684	0.110457	0.684358	0.856511	0.197698	0.00917	0	0	0	1
Doyle2018_71.ERR2027268	169.9	80.03	6015726	35.7	78.0769	68.483	60	35	0	0.04587	0.114197	0.03795	0.370655	0.568672	0.973273	0.951614	0.922885	0.757008	0.585584	0.27531	1
Doyle2018_71.ERR2027270	190.9	46.18	7377548	33	54.65	34.17	49	21	0	0.037354	0.193688	0.051494	0.227033	0.509569	0.979338	0.963949	0.945324	0.762053	0.494492	0.102017	1
Doyle2018_71.ERR2027271	177.8	86.9	6126892	33.1	100.704	29.3731	108	14	0	0.015747	0.017357	0.064068	0.30541	0.402583	0.986536	0.981939	0.977797	0.960908	0.931512	0.637136	1
Doyle2018_71.ERR2027272	174.3	89.82	6127130	33.2	102.839	29.8473	110	13	0	0.014773	0.015847	0.062482	0.315939	0.409042	0.983802	0.977056	0.972461	0.956823	0.932424	0.680119	1
Doyle2018_71.ERR2027273	174.1	89.25	5187728	33.1	86.5976	30.2259	95	15	0	0.013352	0.016346	0.063678	0.315949	0.409324	0.980502	0.968974	0.961464	0.92825	0.874269	0.402904	1
Doyle2018_71.ERR2027277	198	90.84	3993151	35.2	80.1083	20.9987	82	10	0	0.012063	0.004905	0.054599	0.394376	0.465942	0.985864	0.978785	0.973668	0.962044	0.944043	0.126379	1
Doyle2018_71.ERR2027278	177.2	87.45	5980304	33.1	99.4245	25.9444	104	11	0	0.011094	0.016221	0.065219	0.308802	0.401336	0.981118	0.977635	0.974289	0.962358	0.946261	0.615045	1
Doyle2018_71.ERR2027283	184.1	1.11	8074778	33.1	1.48901	4.41363	1	1	0	0.027807	0.154254	0.051744	0.256241	0.490046	0.657484	0.054108	0.001582	0.000106	6.1e-05	3.9e-05	1
Doyle2018_71.ERR2027284	184.6	89.76	6757066	33.1	118.577	30.6594	125	13	0	0.01365	0.015947	0.064407	0.293008	0.387011	0.978736	0.974908	0.971818	0.962858	0.952282	0.852351	1
Doyle2018_71.ERR2027288	209.1	89.25	5126132	32.8	96.7785	28.7319	100	15	0	0.015601	0.015181	0.073359	0.243515	0.347656	0.986863	0.981748	0.977541	0.961384	0.933005	0.517203	1
Doyle2018_71.ERR2027289	180.6	90.33	5511436	33.1	95.7988	27.7349	102	13	0	0.013753	0.015649	0.064035	0.302156	0.395593	0.986522	0.980633	0.975534	0.958377	0.927629	0.551485	1
Doyle2018_71.ERR2027290	183.5	5.7	1528260	36.3	1.80523	1.43616	2	1	0	0.013696	0.002033	0.028914	0.432792	0.477435	0.810882	0.04437	0.000152	2.9e-05	0	0	1
Doyle2018_71.ERR2027291	170.4	84.29	2418418	36.4	38.9297	11.6503	40	6	0	0.01515	0.006696	0.026052	0.446991	0.494889	0.983078	0.973888	0.966661	0.850099	0.149748	0.000157	1
Doyle2018_71.ERR2027292	166.9	79.85	4019847	36.6	59.4191	18.8728	61	10	0	0.01552	0.0177	0.024031	0.443306	0.500557	0.981884	0.973723	0.968033	0.94039	0.764317	0.010128	14%;100%
Doyle2018_71.ERR2027294	168.5	94.17	3413001	35.6	60.5154	17.7446	63	9	0	0.01545	0.006272	0.045606	0.425843	0.493171	0.982029	0.972906	0.967308	0.940615	0.815094	0.001759	1
Doyle2018_71.ERR2027295	162.1	91.13	4365807	36.6	71.9001	24.0378	72	13	0	0.014658	0.011384	0.022943	0.453328	0.502313	0.982938	0.975919	0.970906	0.951761	0.873536	0.100996	1
Doyle2018_71.ERR2027297	209.8	96.69	4271129	35.3	96.3835	26.179	102	11	0	0.011562	0.004691	0.051048	0.385423	0.452725	0.985749	0.977823	0.972668	0.958074	0.93691	0.559456	1
Doyle2018_71.ERR2027299	177.1	89.35	7207594	33.1	121.064	29.4267	126	12	0	0.016534	0.021035	0.063954	0.306442	0.407965	0.978592	0.976391	0.97506	0.969845	0.961441	0.875959	1
Doyle2018_71.ERR2027300	183.6	89.34	8028646	33	139.451	30.3158	145	13	0	0.011549	0.021163	0.065543	0.294025	0.392281	0.987368	0.98541	0.984127	0.979836	0.973392	0.930744	1
Doyle2018_71.ERR2027301	172.6	87.4	5808458	33.1	93.1563	23.9926	97	12	0	0.019207	0.018591	0.063939	0.313384	0.415121	0.983102	0.979992	0.978123	0.969254	0.950191	0.436215	1
Doyle2018_71.ERR2027302	179.1	88.5	7087378	33.1	119.444	27.1643	123	12	0	0.012572	0.019293	0.063488	0.303725	0.399078	0.985487	0.983703	0.981857	0.976881	0.969873	0.867976	1
Doyle2018_71.ERR2027303	168.2	87.17	6414608	33.2	100.598	23.8313	105	11	0	0.018348	0.019341	0.060489	0.325106	0.423285	0.984045	0.98044	0.978982	0.97278	0.96024	0.624947	1
Doyle2018_71.ERR2027304	169.5	86.75	6529640	33.1	102.771	32.7436	101	17	0	0.015504	0.021281	0.064202	0.321798	0.422785	0.983525	0.981209	0.979479	0.973918	0.960385	0.519393	1
Doyle2018_71.ERR2027305	178.8	89.29	6472544	33	109.719	23.4801	113	11	0	0.014721	0.020024	0.064664	0.303405	0.402815	0.987637	0.985732	0.984383	0.978773	0.969781	0.790517	1
Koser2013_1.ERR192451	246.1	57.18	2558446	32.9	33.5019	12.5273	34	8	0	0.016158	0.025056	0.075652	0.18567	0.302536	0.983219	0.970891	0.956864	0.646937	0.091358	4e-06	1
Zakham2019_7.SRR8703876	440.2	93.41	2328466	32.7	85.133	28.5242	87	16	0	0.00889	0.026366	0.109857	0.134111	0.279224	0.985366	0.977647	0.971122	0.950836	0.907001	0.303693	0.99
Zakham2019_7.SRR8703877	365.9	92.63	4292024	32.6	137.114	43.0373	143	23	0	0.010947	0.043804	0.111248	0.185795	0.351794	0.982433	0.976577	0.972826	0.959947	0.948579	0.857718	0.99
Zakham2019_7.SRR8703878	419.9	95.35	3126093	33.1	115.939	36.5526	119	21	0	0.009092	0.023147	0.099836	0.152181	0.284256	0.990273	0.984156	0.979554	0.964083	0.947857	0.730161	0.99
Zakham2019_7.SRR8703879	349.6	94.53	2548561	33.2	83.3883	28.2092	85	16	0	0.011735	0.021029	0.097317	0.217619	0.347701	0.981123	0.974284	0.968744	0.948281	0.905701	0.273202	0.99
Zakham2019_7.SRR8703880	377.3	94.62	4755356	33.1	161.837	49.0351	168	27	0	0.009222	0.035412	0.09715	0.187902	0.329685	0.986676	0.981839	0.978173	0.966501	0.956564	0.910593	0.99
Zakham2019_7.SRR8703881	412.1	94.36	4717273	32.9	169.248	53.3867	176	30	0	0.009053	0.034855	0.103256	0.152328	0.299492	0.986319	0.981217	0.97738	0.965884	0.955833	0.911828	0.99
Zakham2019_7.SRR8703882	388.4	94.12	2183661	31.8	74.923	26.5799	77	16	0	0.010926	0.020074	0.130352	0.160564	0.321916	0.980483	0.971721	0.964759	0.940419	0.861897	0.156737	0.99
Nimmo2019_33.SRR11342634	192.4	71.5	6839524	32.2	96.4064	28.7283	102	14	0	0.013974	0.020197	0.096671	0.256893	0.387736	0.983394	0.97598	0.970418	0.953282	0.927954	0.539611	0.99
Nimmo2019_33.SRR11342635	189.4	31.78	7869142	32.5	49.8653	12.8816	51	7	0	0.013779	0.012804	0.081746	0.274189	0.382517	0.98755	0.981945	0.976939	0.943289	0.569799	0.00012	1
Nimmo2019_33.SRR11342637	197.4	85.57	5816054	32.5	101.485	30.6434	107	15	0	0.014222	0.015687	0.082766	0.257597	0.370272	0.982838	0.974865	0.969448	0.952578	0.927727	0.637132	1
Nimmo2019_33.SRR11342639	194.5	80.2	3700026	32.4	59.7185	23.0896	65	13	0	0.015043	0.012186	0.086291	0.261218	0.374738	0.978558	0.964059	0.951851	0.877083	0.733161	0.009911	1
Nimmo2019_33.SRR11342641	219.1	86.43	9625690	32.4	181.819	44.8015	190	20	0	0.013506	0.017497	0.086844	0.218463	0.336311	0.986816	0.983806	0.981362	0.974463	0.967269	0.945817	1
Nimmo2019_33.SRR11342643	197.8	50.44	6530780	32.5	67.4354	29.1783	73	19	0	0.011025	0.012959	0.082184	0.25962	0.365788	0.977546	0.96155	0.947306	0.869886	0.74585	0.112888	1
Nimmo2019_33.SRR11342645	194.9	67.59	5907858	32.6	80.9432	41.1199	88	30	0	0.0137	0.013656	0.080301	0.265992	0.373649	0.972663	0.952198	0.933276	0.851205	0.750104	0.393944	None
Nimmo2019_33.SRR11342648	216.3	60.43	4768824	32.4	63.0491	18.8211	66	10	0	0.009745	0.012941	0.084895	0.225078	0.33266	0.981991	0.9743	0.967408	0.939431	0.836904	0.005322	1
Nimmo2019_33.SRR11342650	215.6	86.54	6294322	32.4	118.593	31.8223	124	15	0	0.013697	0.014793	0.08593	0.224182	0.338601	0.985751	0.980365	0.975896	0.964212	0.951805	0.833089	1
Nimmo2019_33.SRR11342652	218.2	81.63	7637984	32.4	137.2	34.5524	143	16	0	0.009431	0.015882	0.087454	0.220245	0.333011	0.988177	0.984309	0.980789	0.970476	0.960924	0.90899	1
Nimmo2019_33.SRR11342654	190.9	72.43	10832448	32.5	155.256	69.0021	171	45	0	0.01766	0.016725	0.08124	0.270549	0.386175	0.976069	0.965345	0.957967	0.92983	0.895621	0.779812	1
Nimmo2019_33.SRR11342656	215.6	56.84	4622574	32.4	57.2608	16.2154	59	8	0	0.015191	0.011892	0.084422	0.22565	0.337156	0.981828	0.974728	0.968331	0.941406	0.781035	0.000681	1
Nimmo2019_33.SRR11342657	166.9	80.39	3992799	36.6	59.4185	18.8725	61	10	0	0.01552	0.017693	0.024032	0.443311	0.500555	0.981885	0.973723	0.968035	0.940389	0.764303	0.010125	14%;100%
Nimmo2019_33.SRR11342659	218.8	79.74	5241342	32.3	92.1043	24.9694	96	12	0	0.010885	0.014096	0.087773	0.218923	0.331676	0.985608	0.979318	0.974107	0.958717	0.937822	0.422476	1
Nimmo2019_33.SRR11342661	187.4	78.37	11083744	32.6	168.425	70.7895	184	46	0	0.018914	0.018528	0.079141	0.277674	0.394257	0.981395	0.973854	0.967498	0.947648	0.919529	0.814048	1
Nimmo2019_33.SRR11342663	211.5	80.89	9230800	31.7	156.588	39.9665	162	19	0	0.013691	0.021975	0.114191	0.212623	0.362479	0.987277	0.984381	0.982016	0.97441	0.965672	0.93293	1
Nimmo2019_33.SRR11342665	211.3	84.72	9656688	32.4	174.709	47.5998	184	21	0	0.013732	0.01732	0.087326	0.230975	0.349354	0.983133	0.978473	0.974806	0.965965	0.958451	0.931986	0.99
Nimmo2019_33.SRR11342667	202.1	21.79	9265620	32.4	41.7804	11.5796	43	6	0	0.014918	0.011008	0.087667	0.246568	0.360161	0.98429	0.977201	0.969874	0.901141	0.229664	7e-06	1
Nimmo2019_33.SRR11342670	178.8	89.29	6472064	33	109.718	23.4803	113	11	0	0.014721	0.02002	0.064665	0.303408	0.402813	0.987637	0.985732	0.984383	0.978773	0.969779	0.790511	1
Nimmo2019_33.SRR11342672	183.6	89.35	8028190	33	139.45	30.3155	145	13	0	0.011549	0.021158	0.065543	0.294028	0.392278	0.987368	0.985411	0.984128	0.979836	0.973393	0.930741	1
Nimmo2019_33.SRR11342674	177.1	89.36	7206848	33.1	121.063	29.4266	126	12	0	0.016533	0.02103	0.063954	0.306446	0.407963	0.978592	0.976391	0.97506	0.969844	0.961441	0.87595	1
Nimmo2019_33.SRR11342675	210.5	30.72	10605744	32.4	69.9641	18.1691	72	9	0	0.012905	0.012027	0.08697	0.233419	0.345321	0.986815	0.981972	0.977902	0.959713	0.912987	0.018943	1
Nimmo2019_33.SRR11342677	184.6	89.77	6756056	33.1	118.577	30.6593	125	13	0	0.013649	0.015943	0.064407	0.29301	0.387009	0.978736	0.974908	0.971818	0.962858	0.952282	0.852346	1
Nimmo2019_33.SRR11342679	175.8	89.05	4911018	32.9	82.318	21.9769	83	12	0	0.014037	0.015622	0.064762	0.315601	0.410022	0.98764	0.985503	0.983424	0.975229	0.949939	0.187491	1
Nimmo2019_33.SRR11342681	180.6	90.66	5490912	33.1	95.7978	27.7351	102	13	0	0.013752	0.015645	0.064036	0.30216	0.395592	0.986522	0.98063	0.975527	0.958376	0.927629	0.551458	1
Nimmo2019_33.SRR11342683	157.1	85.42	8220329	34.9	122.161	31.9144	126	17	0	0.016987	0.010312	0.061287	0.41697	0.505556	0.98778	0.985366	0.983307	0.974571	0.963728	0.831884	1
Nimmo2019_33.SRR11342685	158.2	78.18	6209974	33.3	83.3793	28.5219	89	17	0	0.017753	0.016967	0.056609	0.353014	0.444343	0.982167	0.974986	0.968589	0.942472	0.878739	0.316851	1
Nimmo2019_33.SRR11342688	161.3	72.91	6452284	32.9	82.1066	18.8632	84	9	0	0.012417	0.01896	0.068158	0.343388	0.442923	0.98659	0.984609	0.982927	0.976011	0.957029	0.126756	1
Nimmo2019_33.SRR11342690	169.5	69.07	8251860	32.7	103.253	32.7244	101	17	0	0.016451	0.022736	0.066374	0.319913	0.425474	0.983564	0.98124	0.979511	0.974202	0.961585	0.526066	1
Nimmo2019_33.SRR11342692	200.3	68.11	5059270	32.5	70.6396	21.4813	74	10	0	0.016422	0.014003	0.084645	0.250667	0.365736	0.978203	0.970376	0.964281	0.938753	0.881972	0.033725	1
Nimmo2019_33.SRR11342694	225.5	81.22	5167412	32.4	94.0961	26.2586	98	12	0	0.012211	0.014212	0.086922	0.208706	0.322051	0.985935	0.978804	0.973679	0.958116	0.936072	0.475735	1
Nimmo2019_33.SRR11342697	212.5	86.31	6326126	32.4	117.53	33.2241	123	16	0	0.012338	0.015662	0.085796	0.230745	0.34454	0.986963	0.9799	0.974458	0.961504	0.945357	0.813591	1
Nimmo2019_33.SRR11342699	189.9	90.27	2209950	34.5	42.2986	11.0006	43	6	0	0.011327	0.003677	0.069969	0.394802	0.479776	0.985247	0.980912	0.975057	0.917008	0.23128	0.000118	1
Shea2017_2021_396.SRR16089388	562.3	94.98	1941197	34.6	83.0348	25.6683	85	13	0	0.008083	0.02023	0.064916	0.083177	0.176405	0.98743	0.981117	0.976357	0.956778	0.917909	0.222305	1
Shea2017_2021_396.SRR16089389	523.7	96.35	2482059	34.9	107.732	30.9901	113	15	0	0.008558	0.025119	0.057669	0.091116	0.182462	0.987756	0.981561	0.977127	0.962298	0.943062	0.711223	1
Shea2017_2021_396.SRR16089390	441.6	86.99	2749217	34.5	87.9375	26.366	91	14	0	0.006023	0.022613	0.067948	0.179819	0.276402	0.988604	0.982528	0.976723	0.955656	0.924218	0.345688	1
Shea2017_2021_396.SRR16089391	549	91.2	1294729	33.7	49.7897	17.1161	50	9	0	0.007987	0.026644	0.084314	0.093731	0.212676	0.987084	0.979044	0.97101	0.911029	0.520499	0.005049	1
Shea2017_2021_396.SRR16089392	506.9	94.54	1802978	34	73.2251	24.0782	78	12	0	0.013036	0.025054	0.079012	0.094029	0.211132	0.96618	0.958804	0.953188	0.931125	0.881186	0.077462	99%;100%
Shea2017_2021_396.SRR16089393	499.4	86.83	1968394	32.9	64.4755	21.8703	67	12	0	0.014328	0.020901	0.109794	0.13121	0.276233	0.972268	0.962955	0.955871	0.926839	0.820913	0.022758	100%;100%
Shea2017_2021_396.SRR16089394	522.5	92.41	1817639	34	71.1867	22.1027	74	11	0	0.011013	0.034273	0.08078	0.091093	0.217159	0.981262	0.973796	0.968422	0.944533	0.88061	0.058203	1
Shea2017_2021_396.SRR16089395	489.8	93.04	4025908	33.5	150.214	52.9964	148	30	0	0.010958	0.049448	0.091502	0.10168	0.253587	0.98775	0.981864	0.97851	0.968888	0.958492	0.87745	1
Shea2017_2021_396.SRR16089396	498.9	94.65	1182030	34.2	45.748	14.7243	47	8	0	0.009474	0.061561	0.072522	0.099037	0.242594	0.982891	0.973368	0.964282	0.895881	0.41925	0.000963	1
Shea2017_2021_396.SRR16089397	509.4	89.69	2133386	31.2	73.399	22.3634	76	12	0	0.005687	0.048787	0.1458	0.073081	0.273355	0.986334	0.978202	0.972414	0.94901	0.889464	0.083343	0.99
Shea2017_2021_396.SRR16089398	399.4	92.69	1740351	33.8	60.8073	18.2275	63	10	0	0.012205	0.037944	0.083198	0.160822	0.294169	0.982828	0.975833	0.969729	0.938919	0.808292	0.003851	0.99
Shea2017_2021_396.SRR16089399	497.4	96.49	2625629	35.5	111.833	31.4547	118	15	0	0.009982	0.034339	0.044111	0.110251	0.198683	0.986659	0.98023	0.975581	0.960884	0.943787	0.765318	1
Shea2017_2021_396.SRR16089400	410	93.2	1943672	34	69.2974	20.6821	72	11	0	0.006694	0.044959	0.079514	0.154653	0.28582	0.986455	0.97881	0.972738	0.947062	0.874376	0.035272	0.99
Shea2017_2021_396.SRR16089401	430.1	90.89	2660004	32.9	89.3682	26.1475	93	14	0	0.009261	0.058633	0.105695	0.129653	0.303242	0.989181	0.981744	0.975916	0.956421	0.928177	0.373929	1
Shea2017_2021_396.SRR16089402	418.9	86.47	2273095	31.5	69.0825	24.4899	72	14	0	0.014202	0.04887	0.142052	0.127729	0.332852	0.971189	0.961645	0.955137	0.925175	0.837669	0.071288	99%;100%
Shea2017_2021_396.SRR16089403	496.6	93.95	2917431	33.3	113.209	34.211	119	18	0	0.007906	0.044245	0.095214	0.095371	0.242735	0.987781	0.980439	0.974847	0.957196	0.940336	0.746572	23%;77%
Shea2017_2021_396.SRR16089404	499	92.12	1582257	34.6	60.2469	18.7376	63	10	0	0.011563	0.047909	0.061852	0.110776	0.2321	0.983644	0.974805	0.967374	0.93309	0.790509	0.003986	1
Shea2017_2021_396.SRR16089405	359	93.23	2273166	34.1	75.9587	21.2576	79	11	0	0.009004	0.031256	0.075916	0.209636	0.325812	0.985768	0.979303	0.974203	0.954801	0.913504	0.083638	1
Shea2017_2021_396.SRR16089406	496.2	95.73	1281985	34.3	53.8072	16.4236	56	9	0	0.010653	0.019975	0.071005	0.100895	0.202527	0.983445	0.974224	0.966691	0.927071	0.684825	0.000699	1
Shea2017_2021_396.SRR16089407	426.3	86.43	3799799	33.6	128.358	39.6518	134	21	0	0.007006	0.0278	0.089783	0.141509	0.266098	0.988178	0.981886	0.977177	0.961572	0.946943	0.824626	1
Shea2017_2021_396.SRR16089408	416.2	84.3	4628959	33	138.579	49.0067	146	26	0	0.006121	0.045657	0.075853	0.140604	0.268235	0.970153	0.962184	0.957276	0.943862	0.931478	0.84407	1
Shea2017_2021_396.SRR16089409	369.2	88.68	2920934	34.7	92.5375	26.0466	97	13	0	0.009621	0.01572	0.064097	0.210856	0.300294	0.987029	0.980535	0.974719	0.956424	0.934602	0.446747	1
Shea2017_2021_396.SRR16089410	521	95.36	2149343	34.1	89.5083	28.6104	94	14	0	0.012531	0.02552	0.0781	0.086434	0.202585	0.969282	0.963226	0.95918	0.942409	0.916891	0.39836	100%;99%
Shea2017_2021_396.SRR16089529	429.2	91.26	2325950	32.7	80.2447	23.5749	84	12	0	0.011214	0.034428	0.114563	0.13033	0.290535	0.987463	0.979275	0.972978	0.951301	0.912012	0.172167	0.99
Shea2017_2021_396.SRR16089530	535.6	95.31	1933525	34.3	82.1331	24.8281	86	13	0	0.009242	0.02176	0.07123	0.082576	0.184808	0.985655	0.977904	0.972067	0.950416	0.909264	0.225558	0.99
Shea2017_2021_396.SRR16089531	343.7	85.44	3828791	33.1	106.571	30.2246	112	15	0	0.009963	0.030438	0.101357	0.20566	0.347418	0.98854	0.98204	0.977028	0.960801	0.943704	0.693999	5%;99%
Shea2017_2021_396.SRR16089532	516	93.54	2544238	32.6	97.4868	28.3378	102	14	0	0.011852	0.035977	0.114298	0.076429	0.238556	0.985436	0.978401	0.974126	0.958901	0.936445	0.550776	0.99
Shea2017_2021_396.SRR16089533	410.7	80.72	2029920	34.5	44.4071	12.7394	45	7	0	0.009876	0.289458	0.047297	0.118654	0.465285	0.991458	0.983875	0.976188	0.905864	0.3441	0.000255	1
Shea2017_2021_396.SRR16089534	507.9	94.94	1674366	33.8	69.0798	21.3306	72	11	0	0.011795	0.018594	0.083338	0.089882	0.203609	0.984431	0.975891	0.969862	0.943663	0.866789	0.040847	0.99
Shea2017_2021_396.SRR16089535	428.8	93.94	2368039	33.2	87.331	25.5169	91	13	0	0.009165	0.026778	0.098523	0.135239	0.269705	0.987694	0.980365	0.974905	0.955091	0.924335	0.32882	1
Shea2017_2021_396.SRR16089536	371.9	89.61	3049358	33.6	96.381	27.5857	101	13	0	0.008634	0.024219	0.089441	0.190764	0.313059	0.985001	0.978562	0.973713	0.956387	0.936244	0.52955	1
Shea2017_2021_396.SRR16089537	367.2	87.37	2574682	32.5	76.7377	22.6711	80	12	0	0.01072	0.033794	0.118328	0.172048	0.33489	0.987347	0.980012	0.974034	0.952247	0.905415	0.116085	0.99
Shea2017_2021_396.SRR16089538	371.8	89.65	2988853	33	94.2389	27.142	98	13	0	0.010273	0.030516	0.104332	0.177623	0.322744	0.98475	0.977958	0.973536	0.956829	0.935182	0.478266	1
Shea2017_2021_396.SRR16089539	405.3	91.41	2492212	32.4	84.1489	25.0007	88	13	0	0.00622	0.031467	0.119941	0.144073	0.301701	0.984531	0.976934	0.971092	0.950245	0.917999	0.259939	1
Shea2017_2021_396.SRR16089540	519.6	91.84	2479100	33.6	95.1371	28.5808	100	15	0	0.004927	0.037168	0.088864	0.093195	0.224154	0.986236	0.978457	0.973694	0.9558	0.930072	0.5029	1
Shea2017_2021_396.SRR16089541	539.1	93.21	2551997	34.5	103.852	30.0767	108	16	0	0.007177	0.031221	0.068074	0.086325	0.192797	0.990029	0.983811	0.979313	0.963205	0.941713	0.641869	1
Shea2017_2021_396.SRR16089542	514.5	89.87	2023795	32.6	71.9854	25.1878	75	13	0	0.005433	0.039398	0.113305	0.096054	0.25419	0.970356	0.959981	0.95404	0.930789	0.8648	0.101008	0.99
Shea2017_2021_396.SRR16089543	545	92.57	2475270	34	98.3407	34.9646	103	17	0	0.004646	0.029988	0.080922	0.08891	0.204465	0.971278	0.96101	0.955909	0.938265	0.913936	0.562083	1
Shea2017_2021_396.SRR16089544	395.3	83.09	1459330	34.8	45.0311	13.9894	47	8	0	0.012962	0.010908	0.059924	0.185142	0.268936	0.983508	0.973152	0.963553	0.893415	0.400352	0.000181	1
Shea2017_2021_396.SRR16089545	419.8	90.77	2313738	33	80.0802	23.6582	84	12	0	0.007768	0.037124	0.105521	0.135722	0.286134	0.987803	0.980381	0.974329	0.951708	0.910562	0.176105	1
Shea2017_2021_396.SRR16089546	563.4	91.03	1943855	33.5	74.8091	22.3154	78	12	0	0.008927	0.033384	0.092735	0.07814	0.213187	0.990571	0.982861	0.976897	0.952167	0.891522	0.096316	0.99
Shea2017_2021_396.SRR16089547	457.3	90.98	2177786	32.9	77.6205	22.2724	81	11	0	0.011442	0.045095	0.104775	0.109636	0.270948	0.988055	0.98056	0.974773	0.953071	0.909286	0.115802	1
Shea2017_2021_396.SRR16089548	490.2	92.24	1856550	33.3	71.1303	21.2958	75	11	0	0.005169	0.029899	0.096655	0.098909	0.230633	0.984661	0.976806	0.970277	0.944471	0.880243	0.04172	1
Shea2017_2021_396.SRR16089549	528.6	92.83	1641291	32.2	62.9359	19.194	66	10	0	0.007992	0.037024	0.125395	0.068694	0.239106	0.985976	0.977273	0.970014	0.938038	0.82067	0.006761	0.99
Shea2017_2021_396.SRR16089550	527.9	93.7	1735946	33.2	70.0522	22.711	73	12	0	0.008272	0.019821	0.101239	0.079114	0.208445	0.984837	0.976089	0.968895	0.940136	0.858773	0.050812	0.99
Shea2017_2021_396.SRR16089551	552.5	93.89	5478516	33.3	217.846	64.6268	229	33	0	0.009393	0.047321	0.095473	0.071572	0.223759	0.988513	0.982195	0.979082	0.96958	0.961963	0.938601	1
Shea2017_2021_396.SRR16089552	495.9	92.92	2170907	34.1	85.0045	26.6722	89	14	0	0.008034	0.018224	0.077582	0.111371	0.215211	0.981436	0.972394	0.966786	0.946632	0.912405	0.29679	0.99
Shea2017_2021_396.SRR16089616	505.1	90.85	1799263	34.9	70.3235	20.7185	72	11	0	0.008585	0.057309	0.054774	0.096374	0.217042	0.989178	0.98273	0.977501	0.953612	0.882459	0.049343	0.99
Shea2017_2021_396.SRR16089617	580.2	95.15	1627472	34.9	70.3086	21.0876	74	11	0	0.008044	0.039297	0.057113	0.069795	0.174249	0.984178	0.975602	0.96953	0.94377	0.878474	0.036908	1
Shea2017_2021_396.SRR16089618	483.6	92.86	2456316	34.5	94.2949	27.3554	99	14	0	0.009944	0.035471	0.067801	0.116076	0.229292	0.9864	0.979713	0.974777	0.956499	0.931806	0.490228	1
Shea2017_2021_396.SRR16089619	474.4	94.22	2460598	34.3	97.383	28.0688	103	13	0	0.012781	0.027511	0.072801	0.113981	0.227074	0.98407	0.977772	0.972946	0.95646	0.933759	0.562897	1
Shea2017_2021_396.SRR16089620	533.9	93.9	1736048	34.9	71.3431	21.2475	73	11	0	0.005106	0.059037	0.056902	0.082853	0.203898	0.985155	0.97853	0.973288	0.950745	0.890181	0.05638	1
Shea2017_2021_396.SRR16089621	507.8	89.37	2241203	33.8	78.6609	23.6076	82	13	0	0.009115	0.036157	0.084904	0.116491	0.246668	0.988183	0.980976	0.974874	0.951897	0.903658	0.156846	1
Shea2017_2021_396.SRR16089622	445.5	92.92	2516015	33.9	95.1079	27.0665	99	13	0	0.006078	0.030899	0.082534	0.128506	0.248018	0.986322	0.97989	0.976021	0.960677	0.939599	0.4836	1
Shea2017_2021_396.SRR16089623	534.4	96.61	2218654	35	98.6563	29.4406	101	16	0	0.008891	0.019367	0.055071	0.083951	0.167281	0.987579	0.981778	0.977307	0.962057	0.940443	0.531135	1
Shea2017_2021_396.SRR16089624	515.1	96.34	2337577	34.9	100.987	29.8582	105	15	0	0.009148	0.025384	0.057656	0.094862	0.18705	0.982376	0.976769	0.972327	0.957824	0.938667	0.596959	1
Shea2017_2021_396.SRR16089625	574.1	91.96	1823275	34.5	72.1538	22.3915	74	12	0	0.007443	0.021859	0.068978	0.10317	0.20145	0.98584	0.978965	0.973682	0.950349	0.883078	0.069577	1
Shea2017_2021_396.SRR16089626	513.9	93.32	2037574	34.5	82.6166	24.4317	86	13	1e-06	0.009863	0.021754	0.0683	0.099717	0.199635	0.987503	0.980317	0.974771	0.95407	0.91498	0.223525	1
Shea2017_2021_396.SRR16089627	505.2	91.77	2281785	34.7	88.8476	27.7269	91	14	0	0.012311	0.024896	0.063125	0.110153	0.210485	0.985901	0.978984	0.974121	0.957297	0.926114	0.33859	0.99
Shea2017_2021_396.SRR16089628	530.5	91.45	1903390	34	73.784	21.7344	77	11	0	0.009475	0.018533	0.079763	0.102734	0.210504	0.988699	0.980903	0.974013	0.94807	0.889852	0.06596	None
Shea2017_2021_396.SRR16089629	487	94.92	2239457	35.1	93.1984	26.0534	97	13	0	0.00819	0.022176	0.054886	0.113335	0.198587	0.99038	0.983832	0.979414	0.962693	0.938241	0.444308	6%;99%
Shea2017_2021_396.SRR16089630	500.7	94.99	2437010	34.5	100.104	28.5689	104	14	0	0.007507	0.031977	0.068255	0.100985	0.208724	0.988729	0.982956	0.978504	0.962663	0.940566	0.590701	1
Shea2017_2021_396.SRR16089631	504.9	94.7	2164576	34.6	89.1966	25.735	92	13	0	0.007067	0.02555	0.064799	0.103003	0.200418	0.989109	0.98321	0.978615	0.961891	0.933956	0.341184	1
Shea2017_2021_396.SRR16089632	460.6	92.06	1715211	34.9	61.3873	18.7597	63	10	0	0.009886	0.017702	0.060295	0.168497	0.25638	0.983607	0.97565	0.969436	0.941038	0.811011	0.009817	0.99
Shea2017_2021_396.SRR16089633	496.9	94.75	2392712	34.6	98.2201	29.5164	101	14	0	0.011128	0.02636	0.065605	0.103504	0.206597	0.984054	0.978586	0.974521	0.959492	0.93792	0.53766	1
Shea2017_2021_396.SRR16089634	548	95.63	1746366	35	76.5792	22.8009	80	11	0	0.012755	0.019589	0.056585	0.080374	0.169303	0.983768	0.975463	0.970047	0.948056	0.901415	0.106857	1
Shea2017_2021_396.SRR16089635	511.5	93.07	2269362	35.2	93.4774	26.9328	99	13	0	0.008961	0.02165	0.051706	0.103392	0.185709	0.983548	0.976344	0.9714	0.954212	0.929798	0.483381	1
Shea2017_2021_396.SRR16089636	578.1	93.41	899032	35.1	35.141	11.5286	36	7	0	0.009214	0.111158	0.048911	0.065051	0.234334	0.986204	0.975742	0.964532	0.737106	0.083643	0.00014	1
Shea2017_2021_396.SRR16089637	442.8	91.2	2813176	34.9	99.0515	28.5265	103	14	0	0.006142	0.028967	0.057193	0.169981	0.262284	0.984552	0.978949	0.974279	0.958729	0.939056	0.573284	1
Shea2017_2021_396.SRR16089638	539	93.94	2217371	35	90.9006	25.2496	95	13	0	0.007971	0.047019	0.056318	0.088691	0.199998	0.989965	0.983494	0.97889	0.960865	0.933485	0.401216	1
Shea2017_2021_396.SRR16089639	481	89.21	2513783	31.8	83.1694	25.1401	87	13	0	0.007545	0.047012	0.136798	0.102005	0.293361	0.986142	0.979269	0.974062	0.953471	0.914376	0.24547	1
Shea2017_2021_396.SRR16089640	506.1	93.78	2190582	34	87.7383	25.4226	92	13	0	0.010748	0.030619	0.079869	0.095299	0.216534	0.985493	0.978624	0.973113	0.953886	0.923346	0.341218	0.99
Shea2017_2021_396.SRR16089668	489.3	94.85	2219460	34.6	91.0973	27.4123	95	13	0	0.008954	0.026319	0.065962	0.105941	0.207176	0.983665	0.977277	0.97295	0.955774	0.928731	0.39753	1
Shea2017_2021_396.SRR16089669	505	95.32	2414940	34.3	100.993	29.5902	105	15	0	0.008481	0.0231	0.071333	0.095526	0.19844	0.987849	0.981731	0.977049	0.961053	0.93972	0.599548	1
Shea2017_2021_396.SRR16089670	458.5	96.5	2913885	35.4	120.612	32.6057	125	16	0	0.010018	0.026273	0.046711	0.136879	0.219881	0.990883	0.985572	0.981559	0.968882	0.955382	0.829387	1
Shea2017_2021_396.SRR16089671	437.5	94.47	2680766	34.9	104.734	28.9563	109	14	0	0.0088	0.026428	0.056842	0.144351	0.236421	0.98797	0.982299	0.978129	0.964293	0.947652	0.667237	1
Shea2017_2021_396.SRR16089672	557.1	94.56	1406082	33	57.5041	18.2932	60	10	0	0.005214	0.040332	0.102913	0.063075	0.211534	0.983663	0.975524	0.967713	0.928239	0.740096	0.003371	1
Shea2017_2021_396.SRR16089673	459.7	95.08	2314045	34.2	92.6283	26.809	97	14	0	0.007027	0.025109	0.073968	0.123695	0.229799	0.987378	0.980816	0.975971	0.95839	0.932052	0.445914	0.99
Shea2017_2021_396.SRR16089674	465.4	95.32	2311076	33.9	91.9936	27.3047	95	13	0	0.008382	0.030742	0.079758	0.116734	0.235616	0.984707	0.978257	0.974111	0.957603	0.932878	0.414581	0.99
Shea2017_2021_396.SRR16089675	519.1	94.63	2053560	34.4	84.3931	23.9856	88	12	0	0.010364	0.033987	0.068731	0.091646	0.204728	0.990313	0.983788	0.978543	0.959317	0.925389	0.248637	1
Shea2017_2021_396.SRR16089676	465.8	91.87	2256655	33.9	83.2144	24.6804	87	13	0	0.009633	0.034004	0.082195	0.123616	0.249449	0.985357	0.978543	0.973902	0.954269	0.918922	0.232947	1
Shea2017_2021_396.SRR16089677	527	93.93	1735799	34.2	69.6988	20.5953	73	11	0	0.005206	0.016545	0.075673	0.108868	0.206292	0.985828	0.978206	0.971437	0.944524	0.87685	0.029097	1
Shea2017_2021_396.SRR16089678	473.3	95.64	2003393	34.6	82.5897	23.9225	86	11	0	0.011275	0.020844	0.063482	0.116973	0.212574	0.981369	0.974482	0.969819	0.952299	0.921793	0.204366	1
Shea2017_2021_396.SRR16089679	500.7	95.22	2528837	34.4	104.379	30.5235	108	15	0	0.012122	0.032604	0.068464	0.096847	0.210037	0.985541	0.979588	0.975684	0.961619	0.942352	0.655006	1
Shea2017_2021_396.SRR16089680	410.3	96.84	2552644	35.1	96.1881	26.9775	99	14	0	0.011173	0.039735	0.051003	0.185211	0.287122	0.988567	0.982909	0.978789	0.96368	0.944123	0.489169	1
Shea2017_2021_396.SRR16089681	516.5	93.93	2249645	34.7	92.7691	34.2313	94	17	0	0.005404	0.028275	0.064075	0.096591	0.194346	0.970559	0.962564	0.958241	0.943167	0.917593	0.413668	1
Shea2017_2021_396.SRR16089682	377.8	95.62	2614220	35.2	94.766	25.7709	98	12	0	0.007208	0.029486	0.049552	0.212537	0.298783	0.988975	0.982841	0.978479	0.963896	0.944851	0.46455	1
Shea2017_2021_396.SRR16089683	421.7	92.45	2424182	34	87.8925	25.1692	92	12	0	0.012109	0.034379	0.079672	0.147447	0.273607	0.984633	0.976968	0.972364	0.955711	0.928958	0.32711	1
Shea2017_2021_396.SRR16089684	387.7	92.63	1945788	34.2	68.28	19.5969	71	10	0	0.011442	0.026045	0.075286	0.180642	0.293415	0.984735	0.976253	0.970455	0.946967	0.882204	0.016395	None
Shea2017_2021_396.SRR16089685	522.8	95.03	1767422	34.6	74.4484	21.6069	78	11	0	0.009167	0.026955	0.06496	0.090008	0.191089	0.985563	0.977935	0.972509	0.951139	0.901857	0.074482	1
Shea2017_2021_396.SRR16089686	481.5	96.03	2574410	34.8	106.221	29.3227	110	15	0	0.008416	0.036868	0.060538	0.112622	0.218444	0.991358	0.985716	0.98164	0.967389	0.950654	0.677179	1
Shea2017_2021_396.SRR16089687	481.6	93.9	2261654	34.7	89.4455	25.7391	94	13	0	0.008119	0.020692	0.063576	0.125215	0.217602	0.986553	0.979349	0.973829	0.955658	0.927178	0.379432	1
Shea2017_2021_396.SRR16089688	396.5	95.56	2441887	34.8	88.6319	26.3512	92	13	0	0.01713	0.03645	0.059113	0.188052	0.300744	0.984678	0.976748	0.971988	0.955806	0.929422	0.344367	1
Shea2017_2021_396.SRR16089689	392.7	95.68	2269313	34.8	77.6842	23.2094	80	12	0	0.008817	0.094689	0.055054	0.181855	0.340415	0.986533	0.979168	0.973892	0.954055	0.912302	0.133313	1
Shea2017_2021_396.SRR16089690	498.7	95.04	2644777	34.9	108.778	30.6249	112	15	0	0.010183	0.039137	0.057007	0.103002	0.209329	0.989341	0.984283	0.980057	0.966356	0.950367	0.713004	0.99
Shea2017_2021_396.SRR16089691	462.6	95.36	2428203	35	98.9229	31.2374	100	16	0	0.006317	0.030087	0.054418	0.129212	0.220034	0.986029	0.980621	0.976725	0.96281	0.943168	0.503321	1
Shea2017_2021_396.SRR16089692	380.6	95.82	2577069	35	94.1601	26.798	99	12	0	0.008378	0.029019	0.053834	0.204811	0.296042	0.981096	0.973608	0.969165	0.953922	0.934098	0.487025	1
Shea2017_2021_396.SRR16089831	526.8	93.65	2267429	34.5	91.9558	30.4153	92	16	0	0.009172	0.024559	0.06614	0.09964	0.199512	0.986995	0.981734	0.977799	0.961932	0.934146	0.369162	1
Shea2017_2021_396.SRR16089832	535.6	95.77	1902248	34.3	82.4709	25.6084	86	14	0	0.007808	0.019425	0.073222	0.078026	0.178481	0.985087	0.977327	0.971198	0.948082	0.907127	0.239089	1
Shea2017_2021_396.SRR16089833	532.3	95.64	2131408	34.5	91.688	27.7746	94	15	0	0.007908	0.02562	0.066964	0.082781	0.183273	0.987735	0.981202	0.976382	0.959433	0.932263	0.403618	1
Shea2017_2021_396.SRR16089834	486.6	96.39	2254825	34.8	95.2794	27.3604	100	14	0	0.008759	0.022464	0.060992	0.113488	0.205704	0.987218	0.980722	0.976013	0.959179	0.935367	0.500103	1
Shea2017_2021_396.SRR16089835	457	93.96	2504032	34.6	97.9798	28.8363	102	14	0	0.009661	0.027189	0.064564	0.127655	0.229069	0.98646	0.980148	0.975818	0.960118	0.937249	0.547454	1
Shea2017_2021_396.SRR16089836	423	90.44	3082519	35.2	108.317	31.7364	111	16	0	0.010306	0.022102	0.050815	0.171282	0.254505	0.986861	0.981244	0.977115	0.963106	0.946628	0.696387	1
Shea2017_2021_396.SRR16089837	534.1	95.22	2060211	35	89.2922	29.1441	93	17	0	0.005259	0.024445	0.05632	0.086437	0.172461	0.985022	0.978335	0.972923	0.953467	0.913443	0.386373	1
Shea2017_2021_396.SRR16089838	529.4	95.05	1888479	34	70.0663	23.1451	71	12	0	0.010076	0.124573	0.072085	0.077131	0.283865	0.984323	0.977278	0.97215	0.949498	0.874145	0.057841	1
Shea2017_2021_396.SRR16089839	569.7	95.95	1548498	34.6	66.7116	20.1078	69	10	0	0.010089	0.042083	0.063213	0.069724	0.18511	0.984856	0.977039	0.970597	0.944488	0.861446	0.025197	1
Shea2017_2021_396.SRR16089840	575.8	95.2	1946454	34.5	84.3003	26.3302	87	14	0	0.008162	0.024626	0.067348	0.070716	0.170852	0.981154	0.974466	0.969558	0.951474	0.916778	0.264631	1
Shea2017_2021_396.SRR16089841	564.7	95.72	1716114	34.5	74.1894	21.681	77	11	0	0.008607	0.035443	0.06787	0.068752	0.180672	0.988285	0.981396	0.975548	0.953274	0.8992	0.076708	1
Shea2017_2021_396.SRR16089842	558.1	92.84	2123798	34.5	85.6426	25.2417	89	13	0	0.009443	0.025404	0.068584	0.093353	0.196784	0.987828	0.981897	0.976848	0.956279	0.920067	0.291852	6%;99%
Shea2017_2021_396.SRR16089843	494.4	90.28	1897248	35	69.862	20.4576	73	11	0	0.009636	0.018172	0.057338	0.141739	0.226886	0.986812	0.978987	0.972207	0.947185	0.881341	0.031773	1
Shea2017_2021_396.SRR16089844	548.3	93.17	2323132	34.1	93.6309	29.4755	96	14	0	0.012625	0.027092	0.076924	0.087023	0.203664	0.985603	0.978712	0.974789	0.958715	0.932353	0.428367	1
Shea2017_2021_396.SRR16089845	535.9	94.77	2563595	34.5	108.193	33.1732	110	17	0	0.008565	0.024037	0.067012	0.086414	0.186027	0.988746	0.98316	0.979326	0.965696	0.947225	0.665059	1
Shea2017_2021_396.SRR16089846	472.4	94.26	2842489	34.4	112.93	33.0365	117	16	0	0.012292	0.028612	0.069292	0.11549	0.225685	0.985306	0.979293	0.975428	0.96332	0.94792	0.755463	1
Shea2017_2021_396.SRR16089847	562.1	94.2	1817433	34.2	76.3071	24.2881	78	13	0	0.005576	0.022096	0.076129	0.080832	0.184633	0.986668	0.979617	0.973458	0.949593	0.893522	0.138291	0.99
Shea2017_2021_396.SRR16089848	597.2	94.14	1442466	34.4	61.0319	19.5072	63	11	0	0.007409	0.027879	0.070123	0.071895	0.177305	0.986809	0.978809	0.971728	0.935643	0.778955	0.012216	1
Shea2017_2021_396.SRR16089849	507.4	94.74	2069901	34.7	86.5818	29.8582	91	16	0	0.004801	0.026846	0.062905	0.097507	0.192058	0.973289	0.963902	0.95805	0.937278	0.90168	0.346007	1
Shea2017_2021_396.SRR16089850	544.4	85.2	2006834	33	71.0879	22.7422	75	12	0	0.009799	0.041798	0.107834	0.0746	0.234031	0.981306	0.972582	0.965021	0.93673	0.865844	0.056804	1
Shea2017_2021_396.SRR16089851	509.6	94.93	2403096	34.9	100.949	28.9545	105	14	0	0.010028	0.025339	0.058785	0.097429	0.191582	0.988339	0.981632	0.976912	0.961331	0.940104	0.606379	1
Shea2017_2021_396.SRR16089852	428.1	92.83	3025189	35.2	113.416	32.0758	119	15	0	0.011943	0.032148	0.050128	0.15239	0.246609	0.985944	0.978994	0.974939	0.962166	0.946905	0.775938	1
Shea2017_2021_396.SRR16089853	460.9	94.39	2347273	34.2	92.497	27.4592	96	14	0	0.009012	0.028649	0.075532	0.120054	0.233247	0.990141	0.982938	0.977888	0.959362	0.932076	0.42795	1
Shea2017_2021_396.SRR16089854	542.9	94.74	2052743	34	86.6768	25.9058	90	14	0	0.009846	0.024954	0.081449	0.072693	0.188942	0.987846	0.980718	0.97525	0.95586	0.922504	0.312028	1
Shea2017_2021_396.SRR16089855	470.8	96.19	2209516	34.9	92.0152	25.832	96	13	0	0.009287	0.020085	0.058246	0.125185	0.212804	0.989418	0.982491	0.97698	0.959142	0.934023	0.429494	1
Shea2017_2021_396.SRR16089889	511.5	94.67	1924593	34.9	80.4694	25.8999	82	13	0	0.010746	0.0226	0.057347	0.100565	0.191258	0.983734	0.976431	0.971488	0.951462	0.910318	0.180285	1
Shea2017_2021_396.SRR16089890	509.9	92.69	2158608	35	82.9486	26.842	83	15	0	0.005934	0.016176	0.057395	0.139597	0.219102	0.990202	0.984286	0.979209	0.958499	0.916107	0.250533	1
Shea2017_2021_396.SRR16089891	576.5	90.08	857977	32.7	28.5625	11.1607	28	6	0	0.011116	0.156665	0.098404	0.045984	0.312169	0.987895	0.975132	0.959624	0.445707	0.024857	0.001719	1
Shea2017_2021_396.SRR16089892	594	95.83	2160927	34.6	95.237	34.2383	96	21	0	0.007886	0.029845	0.065415	0.062777	0.165923	0.985045	0.978827	0.973889	0.955527	0.918116	0.456756	1
Shea2017_2021_396.SRR16089893	410.2	88.04	2438867	34.1	80.3651	24.2563	84	13	0	0.0107	0.021527	0.078947	0.165836	0.27701	0.988576	0.980081	0.974013	0.952126	0.906672	0.190878	1
Shea2017_2021_396.SRR16089894	490.5	88.89	1782449	32.9	64.1164	20.7771	65	12	0	0.007796	0.032078	0.108329	0.096137	0.24434	0.986673	0.978728	0.972776	0.941669	0.812335	0.032968	0.99
Shea2017_2021_396.SRR16089895	527.9	94.91	2031439	35.2	85.3445	24.5554	89	12	0	0.011415	0.036538	0.050804	0.09202	0.190777	0.984208	0.977313	0.972525	0.954494	0.925071	0.271698	1
Shea2017_2021_396.SRR16089896	566.2	94.28	2236779	34.9	95.125	28.5701	99	14	0	0.009346	0.023217	0.058308	0.082771	0.173643	0.986139	0.978977	0.97387	0.956736	0.930567	0.492876	1
Shea2017_2021_396.SRR16089897	475.8	89.24	2531334	34.5	89.6636	26.4361	93	14	0	0.005719	0.017873	0.070706	0.146267	0.240566	0.98634	0.979502	0.974194	0.954674	0.927682	0.377776	1
Shea2017_2021_396.SRR16089898	471	90.47	2303164	35	84.4126	24.7264	88	13	0	0.008229	0.014226	0.057478	0.148021	0.227954	0.988089	0.981141	0.975393	0.954398	0.919447	0.259713	1
Shea2017_2021_396.SRR16089899	467.4	89.53	2779422	35	102.167	27.9415	107	14	0	0.010328	0.027933	0.054781	0.135535	0.228578	0.989952	0.984303	0.979467	0.963422	0.94499	0.633428	1
Shea2017_2021_396.SRR16089900	404.2	91.63	2541969	34.9	86.1425	26.8413	88	14	0	0.010745	0.023062	0.056037	0.194315	0.284159	0.982785	0.97666	0.971387	0.953921	0.925267	0.297572	1
Shea2017_2021_396.SRR16089901	546.6	94.28	2438066	35.1	102.797	30.6995	106	15	0	0.010118	0.021406	0.054576	0.0923	0.1784	0.991186	0.984888	0.980203	0.964247	0.941825	0.613117	1
Shea2017_2021_396.SRR16089902	351.2	89.23	3600758	35.2	110.128	32.2476	113	18	0	0.01111	0.021753	0.050684	0.237551	0.321098	0.989245	0.984052	0.979998	0.96521	0.949766	0.694731	1
Shea2017_2021_396.SRR16089903	487.9	93.62	2574498	33.5	101.305	32.5843	103	18	0	0.00844	0.02751	0.093358	0.099265	0.228574	0.987837	0.981499	0.977173	0.960972	0.937619	0.549418	1
Shea2017_2021_396.SRR16089904	529.4	95.83	2312417	35.3	101.787	33.0696	104	17	0	0.008661	0.020477	0.048906	0.088869	0.166913	0.984222	0.97806	0.973639	0.95808	0.936907	0.567551	1
Shea2017_2021_396.SRR16089905	524	93.89	2497740	34.9	103.745	35.7456	108	18	0	0.004788	0.022703	0.057531	0.100713	0.185735	0.96856	0.9613	0.95672	0.941132	0.920269	0.633822	1
Shea2017_2021_396.SRR16089906	464.1	95.65	2767800	34.5	112.558	35.6907	115	20	0	0.011251	0.019153	0.066155	0.124297	0.220856	0.989831	0.984014	0.979125	0.963122	0.942826	0.70133	8%;100%
Shea2017_2021_396.SRR16089907	529.1	93.97	1877622	35.1	78.6515	23.6495	81	12	0	0.010407	0.019148	0.053154	0.097656	0.180365	0.988133	0.981404	0.975802	0.954356	0.908102	0.152694	1
Shea2017_2021_396.SRR16089908	549.3	95.04	2368596	34.6	100.955	29.9234	103	16	0	0.009822	0.026925	0.066199	0.079725	0.18267	0.989484	0.984276	0.980371	0.966116	0.944014	0.565868	7%;100%
Shea2017_2021_396.SRR16089909	550.7	95.12	1594333	34.2	68.1912	21.4331	71	11	0	0.00951	0.024621	0.075719	0.072359	0.182209	0.986866	0.978297	0.970992	0.940759	0.85761	0.040759	1
Shea2017_2021_396.SRR16089910	555.9	92.3	1776849	33.4	70.955	22.9622	73	13	0	0.010662	0.028313	0.097557	0.070545	0.207077	0.988771	0.979969	0.973352	0.945193	0.860699	0.081321	1
Shea2017_2021_396.SRR16089911	607.7	94.19	1849918	33.9	78.1737	25.8571	80	15	0	0.007584	0.026944	0.083327	0.063173	0.181029	0.987204	0.979344	0.973455	0.949329	0.891903	0.186899	1
Shea2017_2021_396.SRR16089912	423.3	87.12	3077161	34.6	101.846	30.1545	105	16	0	0.008497	0.021701	0.065937	0.166426	0.26256	0.98981	0.983402	0.978468	0.961676	0.941452	0.591472	1
Shea2017_2021_396.SRR16089913	529.2	94.56	1895662	34.3	77.9158	25.2179	79	14	0	0.010038	0.036502	0.071698	0.086063	0.204301	0.983602	0.976382	0.97113	0.950067	0.901888	0.168649	1
Shea2017_2021_396.SRR16096975	506.6	96.69	2527370	34.7	109.585	34.9956	111	18	0	0.00797	0.023494	0.060608	0.094246	0.186318	0.988159	0.982468	0.977737	0.962453	0.942545	0.675135	1
Shea2017_2021_396.SRR16096976	617.6	93.73	1578970	32.7	65.0929	21.2476	67	12	0	0.010337	0.030377	0.111527	0.043834	0.196075	0.984762	0.975865	0.969422	0.937581	0.823988	0.030477	0.99
Shea2017_2021_396.SRR16096977	551.1	94.28	1206712	33.8	50.3921	16.4314	52	9	0	0.010273	0.023202	0.080666	0.075373	0.189515	0.983286	0.974335	0.96636	0.912142	0.565013	0.000927	0.99
Shea2017_2021_396.SRR16096978	504	94.38	1536531	34.5	63.3573	19.0934	65	10	0	0.010645	0.025541	0.064788	0.098466	0.19944	0.988453	0.980915	0.974204	0.945316	0.82721	0.014937	1
Shea2017_2021_396.SRR16096979	531.3	93.05	1172294	33.2	46.8612	14.5927	48	8	0	0.007353	0.016133	0.096617	0.085659	0.205762	0.988875	0.9793	0.970752	0.89951	0.460122	0.000255	0.99
Shea2017_2021_396.SRR16096980	510.9	93.41	1636793	34.2	65.5255	19.7618	68	10	0	0.008904	0.020671	0.073031	0.105592	0.208199	0.98567	0.977665	0.970405	0.941438	0.848761	0.014911	0.99
Shea2017_2021_396.SRR16096981	513.4	93.4	2415586	33.8	96.4837	31.2479	98	16	0	0.011323	0.024744	0.083829	0.091841	0.211737	0.98517	0.978392	0.973968	0.957281	0.930436	0.482513	1
Shea2017_2021_396.SRR16096982	533.3	87.98	1759292	32.9	61.8404	19.3217	63	11	0	0.005433	0.031157	0.110418	0.097889	0.244896	0.988401	0.981016	0.974674	0.942103	0.790444	0.014373	0.99
Shea2017_2021_396.SRR16096983	496.1	86.8	1323382	33.8	43.5826	13.5547	45	7	0	0.007564	0.01976	0.086366	0.148819	0.262509	0.986881	0.978309	0.969833	0.886475	0.325062	8.9e-05	0.99
Shea2017_2021_396.SRR16096984	488.4	92.08	2017620	33.7	76.88	22.7884	79	12	0	0.008982	0.022645	0.089197	0.107847	0.22867	0.988073	0.981247	0.975999	0.954175	0.904632	0.122477	5%;99%
Shea2017_2021_396.SRR16096985	419.4	89.59	3337202	35	114.486	32.926	119	16	0	0.009925	0.018032	0.056899	0.176322	0.261178	0.988936	0.983114	0.97814	0.962712	0.946476	0.773398	1
Shea2017_2021_396.SRR16096986	423.5	89.45	2821670	34	94.4955	31.0033	95	18	0	0.009587	0.022596	0.080529	0.164705	0.277416	0.988595	0.98254	0.977589	0.959416	0.931502	0.438214	8%;100%
Shea2017_2021_396.SRR16096987	544.5	93.29	1465802	33.5	59.8092	19.6054	61	11	0	0.008858	0.029078	0.089492	0.073117	0.200545	0.985443	0.976865	0.969476	0.933838	0.762244	0.015468	1
Shea2017_2021_396.SRR16096988	438.9	89.54	2370791	34.5	79.4346	25.0498	82	12	0	0.009756	0.022432	0.068383	0.173052	0.273623	0.981216	0.972568	0.967212	0.946791	0.909946	0.169289	1
Shea2017_2021_396.SRR16096989	500.1	93.82	2567632	33.7	101.196	36.6198	99	19	0	0.012882	0.034887	0.085088	0.091781	0.224637	0.985593	0.980814	0.97693	0.964183	0.941281	0.496276	1
Shea2017_2021_396.SRR16096990	571.4	91.21	1809098	32.2	68.5872	21.6167	71	12	0	0.011221	0.047337	0.125067	0.051018	0.234643	0.986805	0.977313	0.969751	0.940721	0.856532	0.041592	1
Shea2017_2021_396.SRR16096991	562.7	88.58	885646	32.6	29.2884	10.4877	29	6	0	0.009423	0.142588	0.102665	0.051224	0.3059	0.993573	0.982762	0.968387	0.478382	0.024867	0.001008	1
Shea2017_2021_396.SRR16096992	516	92.88	1798002	33	70.3755	22.6034	71	13	0	0.005405	0.035077	0.10483	0.080255	0.225566	0.98886	0.981551	0.976091	0.950718	0.868485	0.082388	1
Shea2017_2021_396.SRR16096993	523.2	93.27	3008329	33.9	118.463	36.4846	123	19	0	0.010853	0.029276	0.08215	0.094704	0.216983	0.988983	0.982017	0.977448	0.962811	0.945446	0.777784	0.99
Shea2017_2021_396.SRR16096994	521.3	92.09	2508635	32.9	96.945	29.0422	101	16	0	0.005776	0.034597	0.10787	0.077141	0.225385	0.988655	0.982727	0.978177	0.961169	0.934916	0.520871	0.99
Shea2017_2021_396.SRR16096995	538	96.35	2627976	34.4	114.366	33.8543	121	17	0	0.008359	0.024576	0.067834	0.07864	0.179408	0.987943	0.980899	0.975324	0.960158	0.941258	0.769132	1
Shea2017_2021_396.SRR16096996	539.2	95.8	2790842	33.7	117.691	36.9296	120	19	0	0.008559	0.032915	0.085915	0.073017	0.200407	0.987627	0.981539	0.977687	0.964499	0.948741	0.767304	1
Shea2017_2021_396.SRR16096997	527.3	91.02	2114078	32.7	79.2493	24.7343	83	13	0	0.009842	0.040525	0.112943	0.073098	0.236407	0.983505	0.975431	0.969456	0.946079	0.899903	0.169871	1
Shea2017_2021_396.SRR16096998	523	91.9	1405840	33.8	54.0003	16.3747	56	9	0	0.007752	0.039291	0.081868	0.09471	0.223621	0.987308	0.978892	0.971839	0.93099	0.675281	0.0016	1
Shea2017_2021_396.SRR16096999	557.5	92.49	1302162	33.4	52.2376	17.7165	53	10	0	0.011016	0.025391	0.090566	0.074762	0.201735	0.983991	0.97491	0.967276	0.914808	0.601809	0.0047	0.99
Shea2017_2021_396.SRR16097539	429.8	82.99	496177	33.1	15.4052	5.85833	15	4	0	0.00825	0.014263	0.108602	0.147735	0.27885	0.985344	0.959764	0.860381	0.009134	5e-05	0	1
Shea2017_2021_396.SRR16097540	535.3	91.61	1595511	33.9	61.9848	22.4866	63	13	0	0.012892	0.027618	0.082541	0.087751	0.210803	0.98388	0.974825	0.966675	0.926597	0.750942	0.037963	1
Shea2017_2021_396.SRR16097541	487	90.53	2619174	33.7	95.1619	28.3502	99	14	0	0.008688	0.028237	0.08876	0.11584	0.241525	0.987871	0.980839	0.975488	0.956737	0.930624	0.498076	0.99
Shea2017_2021_396.SRR16097542	523.8	93.54	1936675	34	76.7863	23.3566	79	13	0	0.006896	0.044529	0.078533	0.087541	0.217499	0.988608	0.981769	0.976629	0.954897	0.901552	0.130361	1
Shea2017_2021_396.SRR16097543	489.5	93.2	2222103	34.3	84.7078	25.4855	89	13	0	0.008404	0.053522	0.068984	0.106502	0.237413	0.981549	0.972863	0.967914	0.94958	0.918925	0.270107	0.99
Shea2017_2021_396.SRR16097544	511.6	94.04	1841127	32.9	72.0139	22.4798	75	12	0	0.007808	0.0323	0.104088	0.086052	0.230248	0.985467	0.977145	0.970942	0.945173	0.876682	0.07154	1
Shea2017_2021_396.SRR16097545	532.7	93.08	1673016	33.4	63.5814	19.6791	66	10	0	0.008929	0.069806	0.091537	0.077377	0.24765	0.983629	0.975847	0.969594	0.939944	0.828152	0.015078	0.99
Shea2017_2021_396.SRR16097546	538.4	95.04	2647105	34.4	111.06	34.018	115	18	0	0.011772	0.039885	0.067564	0.076753	0.195975	0.985434	0.978927	0.975295	0.96189	0.943588	0.717133	1
Shea2017_2021_396.SRR16097547	567.7	94.84	2754893	34.7	115.957	35.5438	120	19	0	0.01674	0.048345	0.058489	0.067147	0.190721	0.987383	0.981431	0.977754	0.965322	0.949029	0.754406	1
Shea2017_2021_396.SRR16097548	599.4	94.25	1876365	34.5	79.5914	25.459	83	13	0	0.00811	0.04325	0.064887	0.06104	0.177287	0.981458	0.972615	0.967125	0.94634	0.899757	0.186986	1
Shea2017_2021_396.SRR16097549	502.5	92.09	2807414	33.3	106.705	31.9932	110	17	0	0.010672	0.04742	0.097393	0.086054	0.24154	0.9888	0.982908	0.978928	0.964698	0.945389	0.659453	9%;100%
Shea2017_2021_396.SRR16097550	455.5	91.66	3094955	33.8	112.212	36.441	118	20	0	0.012332	0.025089	0.081934	0.129185	0.248539	0.983633	0.976332	0.97113	0.954326	0.933427	0.715991	1
Shea2017_2021_396.SRR16097551	530.9	95.2	848643	34.7	36.5821	12.4727	37	7	0	0.011765	0.010042	0.064215	0.086498	0.17252	0.982944	0.972672	0.961988	0.761542	0.130018	0.000103	1
Shea2017_2021_396.SRR16097552	376	82.46	3040018	32.3	80.1056	24.6372	83	13	0	0.009495	0.051574	0.118959	0.172791	0.352818	0.987171	0.978715	0.972047	0.949175	0.90566	0.188564	1
Shea2017_2021_396.SRR16097553	499.3	91.91	2280134	34.6	87.6639	26.4373	91	14	0	0.008103	0.018635	0.063943	0.122878	0.21356	0.989048	0.981786	0.976256	0.955082	0.920314	0.3361	0.99
Shea2017_2021_396.SRR16097554	434.2	89.74	2853228	34.7	97.8672	29.8205	100	16	0	0.006036	0.020899	0.061678	0.173417	0.262029	0.986998	0.981881	0.977003	0.960252	0.937424	0.514887	0.99
Shea2017_2021_396.SRR16097555	504.6	87.42	2589017	32.3	87.6912	28.2939	91	16	0	0.011611	0.051306	0.122833	0.086762	0.272512	0.985032	0.977337	0.97193	0.95211	0.915704	0.346425	0.99
Shea2017_2021_396.SRR16097556	536.9	94.44	2352222	33.9	97.8734	32.5872	103	16	0	0.004953	0.029707	0.082444	0.078401	0.195506	0.967684	0.960626	0.956052	0.939912	0.918577	0.561615	1
Shea2017_2021_396.SRR16097557	569.8	94.89	1725742	33.8	73.2713	21.9519	76	12	0	0.006471	0.031037	0.083905	0.065152	0.186565	0.988171	0.981488	0.975598	0.952164	0.890341	0.080151	1
Shea2017_2021_396.SRR16097558	438.8	88.26	1114786	34.8	38.2282	12.6704	39	7	0	0.005975	0.011109	0.062558	0.16973	0.249371	0.984934	0.973344	0.961705	0.804778	0.163037	1.5e-05	1
Shea2017_2021_396.SRR16097559	394.6	87.32	1596599	35.3	51.7984	16.3263	53	9	0	0.012384	0.011057	0.048328	0.201992	0.273761	0.981777	0.97368	0.96584	0.921156	0.617132	0.000917	1
Shea2017_2021_396.SRR16097560	601.8	93.18	1602358	33.1	65.9166	20.758	68	11	0	0.006836	0.031558	0.103033	0.053059	0.194485	0.984972	0.976688	0.970002	0.941886	0.84162	0.028491	0.99
Shea2017_2021_396.SRR16097561	524.6	94.78	840297	34.1	35.2558	11.6994	36	7	0	0.00956	0.014433	0.079249	0.086732	0.189975	0.98718	0.976192	0.96351	0.732795	0.090682	0	1
Shea2017_2021_396.SRR16097562	559	93.76	826278	34.1	34.6476	12.8666	35	8	0	0.008743	0.011692	0.078442	0.078415	0.177292	0.980021	0.968665	0.955654	0.687031	0.112631	0.000104	1
Shea2017_2021_396.SRR16097563	500.8	93.73	2129023	34.2	84.9978	25.6834	88	13	0	0.007932	0.017715	0.076083	0.108982	0.210712	0.989006	0.982005	0.976831	0.95635	0.919546	0.270041	0.99
Shea2017_2021_396.SRR16099286	511.3	94.87	2268362	33.6	92.9253	28.0154	97	14	0	0.006238	0.029956	0.089972	0.085595	0.211761	0.985264	0.977819	0.97235	0.953835	0.926752	0.456963	0.99
Shea2017_2021_396.SRR16099287	541.3	91.89	1775384	32.9	67.3332	22.3404	68	12	0	0.010798	0.060219	0.105994	0.065345	0.242357	0.983408	0.976444	0.97152	0.946098	0.845393	0.054638	1
Shea2017_2021_396.SRR16099288	389.5	83.96	2632194	32.1	73.528	24.0248	76	13	0	0.009096	0.052911	0.124118	0.154562	0.340687	0.978922	0.971765	0.966019	0.942876	0.880748	0.105533	0.99
Shea2017_2021_396.SRR16099289	482.8	83.51	2343550	31.3	71.6126	26.0305	72	16	0	0.005896	0.077221	0.140081	0.07881	0.302008	0.984737	0.976512	0.970284	0.940314	0.83529	0.129355	0.99
Shea2017_2021_396.SRR16099290	576	94.14	2060031	33.7	85.6507	29.8321	86	17	0	0.01043	0.03223	0.088138	0.062985	0.193783	0.980797	0.974052	0.969112	0.949746	0.909319	0.304421	1
Shea2017_2021_396.SRR16099291	533.1	91.66	1878033	33.3	70.9914	22.9786	72	13	0	0.01091	0.030451	0.098146	0.092665	0.232171	0.988817	0.981711	0.975893	0.950749	0.87109	0.089548	6%;100%
Shea2017_2021_396.SRR16099292	392.2	86.79	2825417	33.4	83.3928	27.4444	85	16	0	0.013457	0.02618	0.090694	0.190946	0.321277	0.986044	0.979675	0.974442	0.954189	0.91086	0.269614	1
Shea2017_2021_396.SRR16099293	493.7	92.4	2084618	33.2	79.4873	25.3973	83	14	0	0.008298	0.030328	0.10062	0.097051	0.236297	0.981851	0.974062	0.968139	0.945414	0.898893	0.192056	0.99
Shea2017_2021_396.SRR16099294	485.3	92.74	2008317	34.3	78.3839	23.0068	81	12	0	0.006194	0.030461	0.072213	0.112081	0.220949	0.988424	0.982044	0.976917	0.955721	0.907796	0.139215	1
Shea2017_2021_396.SRR16099295	487.9	93.97	2193981	34	87.2795	28.4168	89	14	0	0.005504	0.025055	0.080585	0.107671	0.218814	0.986401	0.979576	0.974411	0.956073	0.92226	0.307891	1
Shea2017_2021_396.SRR16099296	519	94.21	1939762	34	80.2839	23.9243	82	12	0	0.005365	0.032552	0.07961	0.084468	0.201995	0.988527	0.982149	0.976953	0.95745	0.916615	0.174915	1
Shea2017_2021_396.SRR16099297	540.9	95.45	2214930	35	96.5822	31.4135	97	16	0	0.008678	0.024541	0.05395	0.082959	0.170128	0.987137	0.980687	0.976335	0.960648	0.93626	0.463212	0.99
Shea2017_2021_396.SRR16099298	561.7	52.12	2944958	34.4	65.7755	21.6826	68	13	0	0.005129	0.044865	0.06967	0.089834	0.209498	0.98518	0.976935	0.969838	0.940817	0.816928	0.03721	0.99
Shea2017_2021_396.SRR16099299	501.6	94.58	2473452	35.2	104.09	30.4401	107	15	0	0.005408	0.028766	0.050345	0.103621	0.18814	0.986637	0.980965	0.976945	0.963535	0.945929	0.635525	1
Shea2017_2021_396.SRR16099300	513.8	91.62	1689643	33.2	63.8206	20.0771	66	11	0	0.007315	0.024841	0.101652	0.095601	0.229409	0.985468	0.978145	0.972084	0.941675	0.821273	0.022904	0.99
Shea2017_2021_396.SRR16099301	560.6	89.51	1910510	31.8	70.8979	23.2361	72	13	0	0.006956	0.046124	0.137783	0.05006	0.240922	0.986212	0.978501	0.972405	0.946239	0.862273	0.085736	1
Shea2017_2021_396.SRR16099302	463.3	94.4	2357536	34.1	93.9838	29.0062	97	15	0	0.00564	0.022925	0.077303	0.116582	0.222451	0.98327	0.976976	0.972316	0.956042	0.930198	0.454929	1
Shea2017_2021_396.SRR16099303	408.7	84.96	1802130	34.9	52.6145	15.4927	54	9	0	0.008104	0.052851	0.058873	0.190614	0.310442	0.986992	0.980337	0.972912	0.931631	0.64306	0.000488	0.99
Shea2017_2021_396.SRR16099304	521.4	93.59	2264901	34.5	90.188	26.5238	93	13	0	0.008245	0.0314	0.066736	0.104563	0.210943	0.986932	0.981366	0.976807	0.960112	0.932375	0.370128	1
Shea2017_2021_396.SRR16099305	532.1	91.02	1026929	33.4	31.404	10.8376	32	6	0	0.008271	0.224065	0.076846	0.069736	0.378918	0.978955	0.967643	0.95594	0.609074	0.032859	0.000181	0.99
Shea2017_2021_396.SRR16099306	528.5	92.75	1806715	34.1	71.2751	22.1969	73	12	0	0.007198	0.021631	0.079714	0.10158	0.210123	0.985576	0.978413	0.972535	0.946982	0.877723	0.07045	0.99
Shea2017_2021_396.SRR16099307	592.1	93.43	1115472	34.4	40.9986	13.2886	41	8	0	0.009499	0.153824	0.060037	0.056893	0.280255	0.988183	0.980254	0.971761	0.850288	0.233687	0.000397	0.99
Shea2017_2021_396.SRR16099308	548.6	88.88	2321358	32.5	84.5966	26.6225	87	15	0	0.007891	0.059962	0.117109	0.06208	0.247042	0.987751	0.981179	0.975873	0.955846	0.915634	0.276376	0.99
Shea2017_2021_396.SRR16099309	531	92.39	2104632	33.5	80.2546	26.1252	82	15	0	0.009793	0.026806	0.090398	0.098823	0.22582	0.986083	0.978397	0.9725	0.950527	0.899925	0.213012	0.99
Shea2017_2021_396.SRR16099310	512.4	90.42	2347452	32.7	86.6463	26.8444	90	15	0	0.008223	0.050312	0.11211	0.077278	0.247923	0.986142	0.978918	0.974241	0.953976	0.915218	0.325496	0.99
Shea2017_2021_396.SRR16100227	426.8	93.5	2869555	34.2	104.401	29.3051	109	14	0	0.012801	0.045866	0.074022	0.146422	0.27911	0.984721	0.97852	0.974562	0.960979	0.944291	0.670089	1
Shea2017_2021_396.SRR16100228	517.2	94.6	2453668	35.2	102.984	29.8651	106	15	0	0.007233	0.030079	0.050327	0.099527	0.187166	0.991008	0.985275	0.980917	0.966249	0.946451	0.616475	1
Shea2017_2021_396.SRR16100229	461.8	95.69	2729050	35.1	110.657	33.2625	114	16	0	0.013448	0.027279	0.052261	0.130216	0.223203	0.985762	0.979622	0.975741	0.962669	0.946263	0.722407	1
Shea2017_2021_396.SRR16100230	470.5	96.31	2511184	35.1	105.347	32.3226	108	17	0	0.010519	0.022333	0.051492	0.122003	0.206348	0.98695	0.980694	0.976786	0.961852	0.942694	0.632047	10%;100%
Shea2017_2021_396.SRR16100231	478.8	56.53	2150381	34.3	50.1743	14.653	52	8	0	0.008957	0.034625	0.070788	0.116114	0.230484	0.989728	0.981092	0.973649	0.924457	0.572218	8.4e-05	1
Shea2017_2021_396.SRR16100232	493.1	96.09	2046464	33.9	84.7012	26.1574	88	14	0	0.010834	0.02715	0.078673	0.098839	0.215496	0.982625	0.97368	0.969058	0.951158	0.918725	0.273272	1
Shea2017_2021_396.SRR16100233	453.6	94.42	2830615	33.9	109.934	31.6465	116	15	0	0.008778	0.024314	0.083557	0.128804	0.245453	0.985867	0.979416	0.975021	0.959337	0.941807	0.737873	5%;100%
Shea2017_2021_396.SRR16100234	397.8	88	1916752	33.6	60.1555	20.7178	60	12	0	0.012347	0.035778	0.087815	0.169281	0.30522	0.983651	0.976559	0.971255	0.937315	0.737558	0.0268	1
Shea2017_2021_396.SRR16100235	508	85.58	724795	31.5	24.1898	9.26126	24	6	0	0.011859	0.037666	0.144047	0.076527	0.2701	0.98074	0.966158	0.942267	0.263658	0.00585	4e-06	0.99
Shea2017_2021_396.SRR16100236	483.7	89.25	1135998	32.4	39.5773	13.1761	40	8	0	0.0125	0.02809	0.118783	0.104567	0.263941	0.990535	0.979747	0.96945	0.812414	0.209821	8.5e-05	0.95
Shea2017_2021_396.SRR16100237	481.2	92.77	1378684	31.8	52.0152	17.6108	53	10	0	0.008816	0.025022	0.133834	0.085882	0.253554	0.984687	0.975941	0.968291	0.91398	0.591833	0.004751	1
Shea2017_2021_396.SRR16100238	517.2	94.66	2522755	34.1	104.136	31.4989	109	16	0	0.013706	0.025977	0.077026	0.087969	0.204677	0.984991	0.977672	0.973279	0.956839	0.934324	0.658268	1
Shea2017_2021_396.SRR16100239	443.6	92.98	2447853	34.3	90.9563	25.5385	95	13	0	0.009237	0.036946	0.071017	0.137055	0.254256	0.988282	0.981203	0.97652	0.958792	0.932254	0.404633	1
Shea2017_2021_396.SRR16100240	457.7	91.58	1961763	33.8	73.2451	22.7789	75	12	0	0.009455	0.026814	0.08575	0.122141	0.24416	0.984125	0.976858	0.971756	0.949086	0.891097	0.085373	1
Shea2017_2021_396.SRR16100241	451.7	90.58	2211005	34.2	80.6201	24.5452	83	13	0	0.009864	0.020191	0.077053	0.135696	0.242804	0.989186	0.982419	0.976918	0.955321	0.911957	0.196053	1
Shea2017_2021_396.SRR16100242	489.2	94.08	1337849	33	52.9504	17.1985	55	9	0	0.009883	0.028455	0.101703	0.091592	0.231634	0.981791	0.971469	0.964256	0.919969	0.647562	0.001715	1
Shea2017_2021_396.SRR16100243	454.2	91.79	1702679	33.7	61.7958	18.0763	64	10	0	0.007093	0.03501	0.087658	0.130018	0.259779	0.989029	0.981921	0.975994	0.946024	0.814636	0.007693	0.99
Shea2017_2021_396.SRR16100244	469.8	95.13	2625996	34.5	105.788	31.452	108	16	0	0.009413	0.029457	0.066248	0.118716	0.223835	0.98767	0.981966	0.978227	0.964759	0.947244	0.649379	1
Shea2017_2021_396.SRR16100245	426	91.91	2509265	34.2	88.9973	29.5278	89	17	0	0.008448	0.032679	0.074187	0.154917	0.270231	0.988105	0.981805	0.977177	0.959981	0.927469	0.34012	1
Shea2017_2021_396.SRR16100246	480.5	93.92	1668867	32.9	64.9368	20.6851	67	11	0	0.009937	0.030196	0.105203	0.095859	0.241194	0.981141	0.973528	0.967879	0.939555	0.834283	0.024995	0.99
Shea2017_2021_396.SRR16100247	398.6	90.21	2824946	34.7	95.1949	31.9954	94	16	0	0.011818	0.026094	0.061392	0.18305	0.282353	0.988707	0.982982	0.979114	0.964215	0.939816	0.409307	7%;100%
Shea2017_2021_396.SRR16100248	539.5	89.68	1132576	32.9	40.8539	13.7733	42	8	0	0.01357	0.063757	0.105115	0.072923	0.255366	0.982718	0.972559	0.963921	0.840453	0.243848	0.000333	1
Shea2017_2021_396.SRR16100249	494.6	96.17	2486090	35.2	104.982	32.1276	109	17	0	0.011924	0.030054	0.048376	0.109871	0.200225	0.98399	0.977747	0.973604	0.958946	0.939142	0.643407	1
Shea2017_2021_396.SRR16100250	416.4	89.02	2392788	34.3	76.8214	23.4149	80	12	0	0.011421	0.072534	0.069563	0.15575	0.309268	0.984212	0.976787	0.971404	0.949527	0.902696	0.126599	0.99
Shea2017_2021_396.SRR16100251	446.8	94.56	2640664	34.6	103.011	32.0976	108	18	0	0.008441	0.023089	0.065155	0.138488	0.235172	0.985707	0.979297	0.974549	0.957972	0.933931	0.62022	8%;100%
Shea2017_2021_396.SRR16100708	408.9	86.67	2316011	35.7	76.1289	23.8911	79	14	0	0.010556	0.012173	0.040023	0.1944	0.257151	0.988423	0.981755	0.975515	0.948958	0.887231	0.137737	5%;100%
Shea2017_2021_396.SRR16100709	462.7	91.22	2500364	35.1	94.0747	28.2348	98	15	0	0.005576	0.016437	0.054624	0.144185	0.220822	0.987323	0.980621	0.974954	0.957277	0.93221	0.466548	0.99
Shea2017_2021_396.SRR16100710	541.4	89.73	1364963	34.9	51.1902	16.019	53	9	0	0.01297	0.021393	0.0594	0.118942	0.212706	0.984548	0.975642	0.967758	0.915759	0.607331	0.000681	1
Shea2017_2021_396.SRR16100711	595.9	90.22	1084914	33.5	42.2906	14.3253	43	8	0	0.005347	0.027328	0.096649	0.073323	0.202646	0.985918	0.975149	0.96416	0.845485	0.308162	6.1e-05	1
Shea2017_2021_396.SRR16100712	340.7	82.81	3237006	35	90.5441	28.6863	92	17	0	0.010902	0.018976	0.055653	0.2331	0.318631	0.989454	0.983513	0.97883	0.959629	0.926769	0.385354	11%;100%
Shea2017_2021_396.SRR16100713	450	87.85	2338411	34.6	82.0031	25.2925	85	14	0	0.009638	0.017868	0.06669	0.14514	0.239336	0.988138	0.980748	0.974562	0.952429	0.908363	0.232476	1
Shea2017_2021_396.SRR16100714	414	95.23	2654152	35.1	99.5103	39.3251	94	19	0	0.008704	0.046808	0.050088	0.167374	0.272975	0.988464	0.982976	0.979242	0.966361	0.942882	0.43257	1
Shea2017_2021_396.SRR16100715	352.3	79.37	2425610	35	61.4372	19.6258	62	12	0	0.013696	0.023446	0.056217	0.243632	0.33699	0.99028	0.984158	0.978201	0.948613	0.766451	0.022894	1
Shea2017_2021_396.SRR16100716	348.2	81.98	1843340	35.4	48.4062	14.9607	49	9	0	0.014397	0.030245	0.04648	0.247855	0.338977	0.990344	0.982585	0.974278	0.917012	0.4859	0.000685	1
Shea2017_2021_396.SRR16100717	280.3	78.88	2469843	35.6	56.3517	15.665	58	8	0	0.00802	0.01955	0.041214	0.308492	0.377276	0.98793	0.981273	0.974818	0.945587	0.748166	0.000957	1
Shea2017_2021_396.SRR16100718	304.2	76.33	2520727	35.7	56.4033	16.8263	57	10	1e-06	0.012286	0.023158	0.040862	0.289619	0.365926	0.990186	0.984066	0.978272	0.947241	0.705309	0.004273	1
Shea2017_2021_396.SRR16100719	388.4	83.88	1977752	35.1	56.5718	16.8131	58	9	0	0.016196	0.040351	0.052098	0.206496	0.315142	0.98533	0.9783	0.971775	0.938977	0.737631	0.002058	1
Shea2017_2021_396.SRR16100720	540.2	92.31	1018964	33.7	37.8302	13.1367	38	7	0	0.009836	0.091492	0.081006	0.0687	0.251034	0.98603	0.975667	0.965564	0.78567	0.156118	0.001008	1
Shea2017_2021_396.SRR16100721	254.4	69.64	2988546	35.5	53.9685	15.0565	55	8	0	0.014601	0.030968	0.043698	0.326519	0.415787	0.983869	0.978113	0.972694	0.945937	0.690872	0.000728	1
Shea2017_2021_396.SRR16100722	470.8	90.48	1308509	34.9	43.7129	16.437	44	8	0	0.005809	0.131223	0.051325	0.116318	0.304676	0.968254	0.959199	0.952035	0.866266	0.336876	0.005684	1
Shea2017_2021_396.SRR16100723	486.2	91.23	2497179	34.7	89.5615	27.0344	93	14	0	0.013262	0.029573	0.0617	0.143542	0.248078	0.984756	0.977849	0.972668	0.953504	0.925441	0.381586	1
Shea2017_2021_396.SRR16100724	450.5	89.18	2434544	34.9	87.441	27.8776	90	15	0	0.008039	0.025895	0.058265	0.141611	0.233811	0.981105	0.973062	0.968331	0.950935	0.91987	0.333476	0.99
Shea2017_2021_396.SRR16100725	277.3	79.88	3803318	35.7	90.3945	26.235	94	14	0	0.011677	0.021886	0.03753	0.313746	0.384839	0.985104	0.97953	0.975132	0.960034	0.935657	0.381623	1
Shea2017_2021_396.SRR16100726	565.3	93.65	1456115	34.4	60.9718	19.6901	63	11	0	0.013619	0.022391	0.067439	0.073134	0.176583	0.983703	0.975255	0.968553	0.932804	0.783715	0.010655	0.99
Shea2017_2021_396.SRR16100727	456.9	87.6	2303510	34.6	78.5377	25.4768	81	14	0	0.009905	0.016487	0.065116	0.156541	0.248048	0.984349	0.975718	0.969115	0.945874	0.894594	0.182041	1
Shea2017_2021_396.SRR16100728	578.6	91.91	1820654	34.2	73.5255	23.1535	76	13	0	0.009311	0.02028	0.074955	0.080152	0.184699	0.987605	0.979932	0.973726	0.947475	0.875679	0.097848	0.99
Shea2017_2021_396.SRR16100729	447.8	87.16	2486446	34.7	83.7961	25.9546	87	14	0	0.008723	0.017701	0.061961	0.161043	0.249428	0.988091	0.981018	0.975357	0.954086	0.916132	0.263544	1
Shea2017_2021_396.SRR16100730	549.9	91.13	2167000	33.8	83.8947	29.7341	84	16	0	0.011308	0.024567	0.082341	0.088503	0.20672	0.985782	0.978961	0.97384	0.953385	0.904628	0.265177	1
Shea2017_2021_396.SRR16100731	518.3	95.46	2836082	34.4	120.23	34.2923	125	17	0	0.005739	0.033415	0.069353	0.08658	0.195087	0.989146	0.983274	0.979594	0.966456	0.951525	0.809299	1
Shea2017_2021_396.SRR16100732	465.9	95.1	1889531	34.4	72.0925	21.0091	74	11	0	0.013077	0.070025	0.065462	0.116776	0.26534	0.989832	0.982653	0.977329	0.956085	0.895157	0.063199	1
Shea2017_2021_396.SRR16101262	490.2	91.99	1156117	34.5	44.5143	14.2867	46	8	0	0.010515	0.018956	0.066744	0.117048	0.213262	0.981307	0.971014	0.961816	0.884784	0.382437	0.00026	1
Shea2017_2021_396.SRR16101263	489.1	93.42	3287601	34.9	126.764	37.1053	132	19	0	0.008124	0.048682	0.055782	0.116074	0.228664	0.988039	0.98258	0.978504	0.965268	0.95091	0.836553	1
Shea2017_2021_396.SRR16101264	441.9	94.5	2234505	35.1	86.0429	24.8048	89	13	0	0.006067	0.032151	0.05241	0.147253	0.237881	0.98985	0.983915	0.979027	0.960141	0.928472	0.290504	1
Shea2017_2021_396.SRR16101265	461.4	93.69	1735143	34.2	66.4118	19.9682	69	11	0	0.006033	0.034544	0.075802	0.122126	0.238505	0.988644	0.98137	0.97507	0.94621	0.847711	0.02196	1
Shea2017_2021_396.SRR16101266	487	90.89	1489877	33	55.5914	17.2235	57	10	0	0.008895	0.025323	0.10827	0.097954	0.240442	0.988044	0.979555	0.971845	0.929258	0.703157	0.001777	1
Shea2017_2021_396.SRR16101267	437.3	92.91	1844553	34.2	67.6103	22.2354	69	12	0	0.008443	0.039968	0.073712	0.136437	0.258559	0.979662	0.972527	0.967533	0.944171	0.851197	0.056775	0.99
Shea2017_2021_396.SRR16101268	402.2	86.44	2135498	34.9	69.728	20.3849	72	11	0	0.010918	0.038126	0.057529	0.174022	0.280595	0.990049	0.983278	0.977294	0.952445	0.877275	0.041017	6%;100%
Shea2017_2021_396.SRR16101269	516.7	94.42	2008498	32.4	78.544	28.7754	79	18	0	0.005383	0.036083	0.115408	0.077908	0.234783	0.989431	0.98316	0.977867	0.951955	0.862248	0.225893	0.99
Shea2017_2021_396.SRR16101270	358.4	84.81	2567886	33.7	71.8377	21.1067	74	11	0	0.006777	0.033762	0.08467	0.207536	0.332745	0.988159	0.981365	0.97515	0.950775	0.889208	0.05687	0.99
Shea2017_2021_396.SRR16101271	427.2	92.66	2572270	33.4	89.76	26.8693	93	15	0	0.007831	0.04899	0.090493	0.139976	0.28729	0.989206	0.983272	0.978494	0.960729	0.930125	0.37204	0.99
Shea2017_2021_396.SRR16101272	481.5	91.38	925005	32.7	33.3494	11.8769	34	7	0	0.012884	0.04716	0.106995	0.098533	0.265572	0.980435	0.96662	0.952008	0.677427	0.065189	4.4e-05	1
Shea2017_2021_396.SRR16101273	483.8	91.15	2205821	33	79.7517	26.5985	81	15	0	0.009958	0.06198	0.100292	0.09302	0.265251	0.985331	0.977886	0.973011	0.952208	0.897538	0.201425	1
Shea2017_2021_396.SRR16101274	408.7	86.03	2358355	34.9	73.3759	24.9053	73	15	0	0.0084	0.013958	0.057358	0.203907	0.283622	0.99156	0.985604	0.979304	0.953792	0.864067	0.135248	1
Shea2017_2021_396.SRR16101275	479	90.62	2196123	32.1	77.4325	24.708	80	14	0	0.008465	0.050185	0.124797	0.089337	0.272784	0.984597	0.977001	0.971503	0.948005	0.891252	0.16155	0.99
Shea2017_2021_396.SRR16101276	512.7	95.45	1756566	35	71.5818	25.3676	71	15	0	0.008115	0.061374	0.052374	0.095294	0.217157	0.987751	0.980896	0.975337	0.949814	0.849444	0.122265	1
Shea2017_2021_396.SRR16101277	375.2	85.94	2129368	35.4	63.0631	19.6016	65	11	0	0.008432	0.019872	0.045529	0.232019	0.305852	0.981731	0.974064	0.967823	0.940764	0.822003	0.012588	1
Shea2017_2021_396.SRR16101278	411.8	87.28	2094819	34.2	63.9762	19.2973	66	11	0	0.013209	0.054928	0.073322	0.171845	0.313303	0.987823	0.979886	0.973636	0.945817	0.832565	0.016613	1
Shea2017_2021_396.SRR16101279	412.1	93.93	2145529	35.4	75.0177	24.2131	75	13	0	0.006447	0.09161	0.042648	0.161126	0.301832	0.989672	0.983937	0.979522	0.959323	0.893698	0.131849	1
Shea2017_2021_396.SRR16101280	385.3	89.02	2262156	34.8	75.1178	22.7318	78	13	0	0.009724	0.014399	0.0607	0.193293	0.278116	0.990296	0.9825	0.975341	0.950767	0.891394	0.108306	1
Shea2017_2021_396.SRR16101281	452	93.07	1963333	34.7	71.1219	24.6036	71	13	0	0.013451	0.05814	0.061043	0.136189	0.268823	0.985955	0.978736	0.973635	0.95135	0.862703	0.104237	1
Shea2017_2021_396.SRR16101282	448.4	88.72	2424587	33.4	80.1321	25.3915	83	14	0	0.011154	0.059703	0.091729	0.127238	0.289824	0.984119	0.976783	0.971224	0.948737	0.901085	0.203482	1
Shea2017_2021_396.SRR16101283	413.9	89.44	1210816	34.9	38.7704	12.9034	40	7	0	0.009531	0.083742	0.054359	0.158648	0.306281	0.977803	0.96869	0.960006	0.820649	0.177415	7e-06	1
Shea2017_2021_396.SRR16101284	430.4	89.3	1733651	33.8	57.8777	21.7596	57	14	1e-06	0.009426	0.049278	0.083699	0.140742	0.283146	0.988302	0.981238	0.974561	0.923715	0.649511	0.032054	0.99
Shea2017_2021_396.SRR16101285	447	88.84	1738119	33.4	60.4847	19.2771	62	11	0	0.010292	0.039795	0.094759	0.122089	0.266935	0.988657	0.980972	0.974596	0.93987	0.764757	0.012723	0.99
Shea2017_2021_396.SRR16101286	417.1	87.95	1816871	35	57.1039	17.2688	59	10	0	0.008035	0.021597	0.055273	0.20557	0.290475	0.987588	0.980447	0.972546	0.935537	0.737823	0.002156	1
Shea2017_2021_396.SRR16103889	429.8	94.48	2416225	35.1	90.453	27.2107	94	14	0	0.012524	0.049468	0.050621	0.148997	0.26161	0.984472	0.978346	0.973707	0.956478	0.929815	0.389778	1
Shea2017_2021_396.SRR16103890	429.8	94.37	1812895	34.8	64.9047	18.9104	67	10	0	0.010008	0.073327	0.057142	0.142151	0.282627	0.988023	0.980494	0.974301	0.946318	0.847042	0.009277	6%;100%
Shea2017_2021_396.SRR16103891	446.6	95.4	2241020	35	87.6267	25.3819	91	13	0	0.008169	0.043598	0.053891	0.137502	0.243159	0.989024	0.981867	0.977048	0.958329	0.928	0.330795	1
Shea2017_2021_396.SRR16103892	523	94.66	3037122	33.9	124.722	47.0182	127	31	0	0.005423	0.039277	0.0805	0.083346	0.208546	0.990247	0.984567	0.980446	0.965784	0.938049	0.720996	1
Shea2017_2021_396.SRR16103893	449	87.89	2455191	32.3	80.9114	25.3464	85	14	0	0.005762	0.047711	0.123089	0.1156	0.292163	0.986122	0.977443	0.971589	0.949113	0.901905	0.21734	1
Shea2017_2021_396.SRR16103894	551.8	89.81	1356166	31.5	48.6942	15.5968	50	9	0	0.008976	0.025829	0.142278	0.074431	0.251514	0.989067	0.977765	0.968586	0.899435	0.526654	9e-05	0.98
Shea2017_2021_396.SRR16103895	442.3	92.05	3911053	34.4	139.45	43.6882	146	25	0	0.005277	0.06793	0.066665	0.135354	0.275227	0.988866	0.983631	0.979576	0.965768	0.95145	0.852249	1
Shea2017_2021_396.SRR16103896	623.1	92.06	1661506	32.8	67.8977	24.0049	69	14	0	0.010274	0.030108	0.105543	0.041694	0.187619	0.982765	0.974536	0.968295	0.934944	0.817774	0.074374	1
Shea2017_2021_396.SRR16103897	453.6	93.3	1735914	33.8	65.2704	20.8984	68	11	0	0.010028	0.024212	0.084185	0.129165	0.24759	0.980848	0.973106	0.966839	0.937507	0.831394	0.023064	1
Shea2017_2021_396.SRR16103898	351.7	82.07	3346408	32.6	87.8784	25.3369	92	13	0	0.007777	0.041219	0.114219	0.189158	0.352373	0.987122	0.980316	0.974904	0.955223	0.927367	0.340488	0.99
Shea2017_2021_396.SRR16103899	442.9	86.65	2723498	33.2	87.3937	34.3607	88	22	0	0.008418	0.031698	0.098363	0.13986	0.278339	0.977121	0.970349	0.965759	0.946825	0.886603	0.359686	0.99
Shea2017_2021_396.SRR16103900	555.1	91.91	1939502	33.9	74.8827	25.6823	75	13	0	0.008176	0.026474	0.080315	0.094746	0.209711	0.979228	0.971901	0.967028	0.946954	0.887498	0.136059	0.99
Shea2017_2021_396.SRR16103901	431.4	92.43	1852136	34.3	65.8095	19.8895	68	11	0	0.008416	0.060811	0.070268	0.142629	0.282124	0.987705	0.979332	0.972641	0.94319	0.844517	0.016826	1
Shea2017_2021_396.SRR16103902	409.6	88.1	1982051	34	64.2672	23.6378	64	16	0	0.009477	0.02952	0.077157	0.168479	0.284633	0.989428	0.983263	0.977249	0.935901	0.741493	0.06605	1
Shea2017_2021_396.SRR16103903	409.6	88.78	2262436	33.7	73.8034	24.1637	74	12	0	0.010398	0.033667	0.085852	0.160538	0.290454	0.985343	0.978569	0.973854	0.952249	0.89067	0.107639	1
Shea2017_2021_396.SRR16103904	409.8	91.11	2107433	34.3	72.4775	20.95	74	11	0	0.009538	0.036694	0.070328	0.164257	0.280817	0.988997	0.982764	0.977839	0.956492	0.898756	0.068149	0.99
Shea2017_2021_396.SRR16103905	359.2	84.13	2717330	32.8	75.425	22.8504	79	12	0	0.013863	0.022044	0.109731	0.190723	0.336362	0.984651	0.977091	0.970844	0.947824	0.897466	0.102441	0.99
Shea2017_2021_396.SRR16103906	341.9	80.17	2513358	35	61.5244	18.6605	62	11	0	0.007995	0.100327	0.050909	0.216874	0.376106	0.988675	0.982385	0.976747	0.949735	0.792312	0.013333	1
Shea2017_2021_396.SRR16103907	564.3	93.18	1619370	33.4	64.9691	23.8291	66	15	0	0.009721	0.026149	0.094498	0.076042	0.206411	0.982915	0.974715	0.967825	0.930512	0.770451	0.060791	0.99
Shea2017_2021_396.SRR16103908	560.4	93.21	2451796	34	100.078	32.3022	103	19	0	0.009638	0.027822	0.076959	0.07779	0.192209	0.988763	0.982426	0.977385	0.960276	0.931629	0.554916	1
Shea2017_2021_396.SRR16103909	509.5	91.47	2594807	33.5	97.2831	28.948	101	16	0	0.008353	0.028973	0.089625	0.10165	0.2286	0.99066	0.98405	0.978653	0.960843	0.935073	0.528803	0.99
Shea2017_2021_396.SRR16103910	594.7	92.41	1520070	33	59.3877	18.922	61	11	0	0.004934	0.041594	0.101809	0.068481	0.216819	0.986555	0.978509	0.97119	0.934727	0.761357	0.009278	0.99
Shea2017_2021_396.SRR16103911	581.8	92.83	1458836	33.3	58.9586	20.3495	59	12	0	0.009299	0.038751	0.097427	0.060081	0.205558	0.985652	0.9776	0.970789	0.931605	0.720822	0.02244	1
Shea2017_2021_396.SRR16103912	531	90.86	1886984	33.7	71.9394	21.7589	74	11	0	0.008573	0.028909	0.088306	0.09379	0.219578	0.987676	0.980845	0.974993	0.952086	0.886641	0.069755	0.99
Shea2017_2021_396.SRR16103913	467.6	93.68	1800943	33.6	68.2289	21.1595	71	11	0	0.012346	0.036923	0.087421	0.115436	0.252126	0.983639	0.975305	0.968619	0.941065	0.861391	0.032209	0.99
Shea2017_2021_396.SRR16115013	451.1	96.06	2194085	34	87.5248	28.5758	92	14	0	0.009158	0.023578	0.080004	0.129271	0.242011	0.975741	0.968293	0.963446	0.945398	0.915738	0.340405	0.99
Shea2017_2021_396.SRR16115014	446.4	94.89	2379344	33.8	91.2872	28.9406	94	16	0	0.012107	0.032888	0.083127	0.130134	0.258257	0.984775	0.97785	0.973504	0.956059	0.926117	0.407544	1
Shea2017_2021_396.SRR16115015	342.9	84.65	4041247	35.1	117.052	32.8189	123	16	0	0.010658	0.019143	0.053047	0.233527	0.316375	0.988521	0.982972	0.978881	0.96417	0.949406	0.794015	11%;100%
Shea2017_2021_396.SRR16115016	540.3	91.04	1419933	34.6	51.9651	16.7956	54	10	0	0.008352	0.022349	0.066633	0.138421	0.235754	0.985676	0.974948	0.966084	0.913791	0.61819	0.000591	1
Shea2017_2021_396.SRR16115017	386.3	82.58	1199341	35.2	32.9689	10.5395	34	6	0	0.012586	0.044466	0.049668	0.216523	0.323243	0.986803	0.975266	0.962139	0.681566	0.039163	0	1
Shea2017_2021_396.SRR16115018	451.7	89.82	1526082	34.9	53.5378	17.0065	55	9	0	0.009403	0.038264	0.055	0.147774	0.250441	0.978735	0.97056	0.964122	0.924452	0.66684	0.001127	0.99
Shea2017_2021_396.SRR16115019	523.8	94.12	850700	34.3	32.3409	10.9742	33	6	0	0.007925	0.09496	0.067385	0.079586	0.249857	0.988376	0.977585	0.96566	0.629129	0.050249	2e-05	1
Shea2017_2021_396.SRR16115020	497	94.93	2533242	34.7	104.854	32.19	109	16	0	0.013079	0.027584	0.060845	0.102805	0.204314	0.982721	0.975102	0.971323	0.957337	0.938204	0.657723	0.99
Shea2017_2021_396.SRR16115021	380	88.5	2144128	34.2	69.4627	22.9726	72	13	0	0.011423	0.016246	0.074936	0.188277	0.290882	0.984483	0.976493	0.969874	0.941629	0.845561	0.070242	0.99
Shea2017_2021_396.SRR16115022	353.7	89.59	3198702	35	103.048	29.4461	107	16	0	0.010379	0.023219	0.055404	0.218856	0.307857	0.988667	0.982825	0.978885	0.963272	0.943904	0.627387	0.99
Shea2017_2021_396.SRR16115023	386.8	92.83	2500642	35.1	87.4245	25.5452	89	13	0	0.010853	0.031994	0.053262	0.18952	0.285629	0.990601	0.984765	0.980609	0.964553	0.937878	0.290271	9%;100%
Shea2017_2021_396.SRR16115024	430.1	93.51	1424190	35.1	54.4137	20.1926	54	11	0	0.014243	0.022998	0.050426	0.151505	0.239172	0.980567	0.974098	0.968454	0.926573	0.606993	0.02346	0.99
Shea2017_2021_396.SRR16115025	498.6	91.41	1412261	34.7	53.1587	16.6105	55	9	0	0.014419	0.043991	0.05945	0.109547	0.227406	0.985241	0.976548	0.969451	0.92353	0.652182	0.001128	1
Shea2017_2021_396.SRR16115026	467.9	93.22	1442951	35.1	56.756	16.84	58	9	0	0.009892	0.028783	0.051712	0.126616	0.217003	0.9858	0.977807	0.971663	0.938673	0.74339	0.002091	1
Shea2017_2021_396.SRR16115027	431.6	90.49	1857844	35.3	66.7208	20.7932	68	11	0	0.015644	0.033754	0.048062	0.153372	0.250831	0.985338	0.979397	0.9742	0.951694	0.857593	0.04302	1
Shea2017_2021_396.SRR16115028	429.1	86.89	2075986	34.6	69.8713	22.4917	71	12	0	0.012523	0.020843	0.065661	0.155185	0.254213	0.985282	0.977901	0.972215	0.947115	0.868916	0.071153	0.99
Shea2017_2021_396.SRR16115029	439.8	90.33	4200424	35	150.669	61.178	146	40	0	0.006485	0.039697	0.054783	0.14971	0.250675	0.987607	0.983988	0.980464	0.969952	0.957947	0.810853	1
Shea2017_2021_396.SRR16115030	515.8	54.68	22426	34.5	0.476242	1.18565	0	0	0	0.015959	0.039728	0.058993	0.130567	0.245246	0.292924	0.012656	0.003012	0	0	0
Shea2017_2021_396.SRR16115031	540.6	95.04	2387522	34.9	97.9737	31.9503	99	16	0	0.015023	0.067646	0.054221	0.078798	0.215689	0.985029	0.979263	0.975376	0.961758	0.939711	0.492986	1
Shea2017_2021_396.SRR16115032	587.6	92.66	1759729	34.4	68.4443	22.3674	69	12	0	0.018634	0.089043	0.064791	0.057061	0.229529	0.986917	0.979102	0.9739	0.948817	0.85474	0.057376	1
Shea2017_2021_396.SRR16115033	503.9	91.99	1141862	34.2	42.8592	14.4233	44	8	0	0.010187	0.05727	0.071766	0.100856	0.240079	0.97909	0.969785	0.961106	0.865	0.318552	0.000237	1
Shea2017_2021_396.SRR16115034	525.1	92.41	1669467	33.9	64.8597	19.8719	67	11	0	0.008695	0.025975	0.081341	0.099389	0.215399	0.987488	0.979665	0.973283	0.944508	0.837426	0.023275	1
Shea2017_2021_396.SRR16115035	522.5	93.52	1975074	34.4	78.4568	24.1532	82	12	0	0.009209	0.044438	0.067188	0.093302	0.214137	0.981234	0.973322	0.968046	0.947843	0.902255	0.153453	0.99
Shea2017_2021_396.SRR16115036	621.1	93.75	1193962	33.1	47.6611	15.9424	49	9	0	0.004371	0.074071	0.095143	0.043567	0.217152	0.984176	0.975145	0.96613	0.891808	0.47997	0.000526	0.99
Shea2017_2021_396.SRR16115037	439.7	88.57	1800298	34.4	58.6852	18.2472	61	10	0	0.013959	0.043287	0.068825	0.159522	0.285593	0.98473	0.975607	0.967606	0.931385	0.771121	0.002488	0.99
Shea2017_2021_396.SRR16115069	393.9	91.36	2257773	34.6	77.0743	27.5066	75	15	0	0.010966	0.047225	0.063251	0.17381	0.295253	0.990469	0.984863	0.980371	0.961133	0.89381	0.177433	None
Shea2017_2021_396.SRR16115070	553.1	93.11	1353169	33.5	54.626	17.9406	55	10	0	0.010557	0.039408	0.089125	0.066328	0.205418	0.987395	0.979369	0.972135	0.927695	0.652447	0.005715	1
Shea2017_2021_396.SRR16115071	410	93.62	2242529	34	82.911	26.3711	85	15	0	0.005932	0.021233	0.078294	0.155687	0.261147	0.983114	0.976557	0.971743	0.953945	0.9169	0.248147	1
Shea2017_2021_396.SRR16115072	414.4	95.14	2331004	34.5	88.9404	28.4211	89	15	0	0.007261	0.021873	0.066893	0.162866	0.258893	0.988698	0.983143	0.979237	0.963184	0.932884	0.325901	1
Shea2017_2021_396.SRR16115073	381.8	92.39	2821880	34.6	98.0083	30.062	101	17	0	0.010175	0.020508	0.064171	0.195739	0.290592	0.987318	0.981051	0.976458	0.960591	0.936439	0.529233	1
Shea2017_2021_396.SRR16115074	347.3	89.1	1065183	30.6	31.6026	10.7402	32	6	0	0.009511	0.015429	0.166745	0.162772	0.354457	0.987796	0.975863	0.963412	0.600196	0.040152	0	0.99
Shea2017_2021_396.SRR16115075	408.6	94.82	2263703	34.8	84.4623	25.9562	86	14	0	0.009597	0.032502	0.059526	0.166544	0.268168	0.989188	0.982409	0.977846	0.958861	0.924969	0.259773	1
Shea2017_2021_396.SRR16115076	536.6	72.38	1545246	33.1	47.385	15.3436	49	9	0	0.010825	0.048314	0.096185	0.067502	0.222827	0.986296	0.976167	0.966969	0.89834	0.471691	0.000321	1
Shea2017_2021_396.SRR16115077	430.9	94.29	1946809	33.8	73.9719	25.7063	73	14	0	0.011371	0.03774	0.065458	0.148821	0.26339	0.988485	0.982266	0.977747	0.959417	0.886618	0.128394	0.99
Shea2017_2021_396.SRR16115078	407.3	92.38	3086502	33.8	110.106	34.9314	112	18	0	0.009764	0.040931	0.07577	0.156931	0.283396	0.984087	0.97716	0.973208	0.959829	0.944184	0.687367	1
Shea2017_2021_396.SRR16115079	423.8	93.44	1860628	33.3	68.0329	21.7595	69	12	0	0.013444	0.025954	0.094739	0.140198	0.274335	0.985422	0.977304	0.971738	0.946211	0.857183	0.052491	1
Shea2017_2021_396.SRR16115080	445.3	91.72	1912564	34.6	70.501	27.3257	68	14	0	0.012893	0.041787	0.063007	0.132657	0.250345	0.987886	0.980509	0.974943	0.948787	0.836739	0.114028	None
Shea2017_2021_396.SRR16115081	373.1	87.36	2613772	34.5	82.8269	24.8354	86	13	0	0.01059	0.017264	0.066628	0.198671	0.293153	0.986303	0.979586	0.974772	0.955865	0.919412	0.227944	1
Shea2017_2021_396.SRR16115082	317.8	85.08	3182598	34.5	88.0661	27.3264	89	15	0	0.010943	0.018262	0.064957	0.253549	0.34771	0.988678	0.982368	0.977654	0.960886	0.929913	0.330036	1
Shea2017_2021_396.SRR16115083	306.8	85.19	3521337	34.3	95.2854	29.5771	99	16	0	0.013484	0.021608	0.06982	0.256917	0.361829	0.984317	0.977839	0.973452	0.956879	0.932041	0.485768	0.99
Shea2017_2021_396.SRR16115084	315.3	85.77	2560492	33.9	70.7932	21.9378	73	12	0	0.010092	0.015774	0.080732	0.247671	0.354268	0.981429	0.974453	0.969089	0.945916	0.87646	0.057451	1
Shea2017_2021_396.SRR16115085	315.2	93.2	1371189	35	41.6995	14.2819	43	8	0	0.011052	0.05029	0.052818	0.261127	0.375287	0.978245	0.9688	0.95921	0.848529	0.282518	0.000269	1
Shea2017_2021_396.SRR16115086	467.8	93.65	2184520	34.6	87.3943	29.4661	88	16	0	0.011014	0.019991	0.064686	0.117819	0.21351	0.989255	0.982459	0.977627	0.958188	0.918825	0.3129	1
Shea2017_2021_396.SRR16115087	388.3	86.81	906117	29.5	26.9548	10.452	27	6	0	0.010151	0.023263	0.193495	0.113425	0.340334	0.984351	0.971595	0.954275	0.375684	0.022084	8.5e-05	0.99
Shea2017_2021_396.SRR16115088	388	93.49	1922163	33.5	67.2141	20.1016	70	10	0	0.014423	0.023191	0.090416	0.169796	0.297826	0.983287	0.975268	0.969681	0.944818	0.867951	0.02167	0.99
Shea2017_2021_396.SRR16115089	196.5	46.11	1610573	36	16.1962	6.64297	16	4	0	0.017889	0.014487	0.034071	0.388172	0.45462	0.981595	0.962449	0.865752	0.029566	0.00028	0	0.97
Shea2017_2021_396.SRR16115090	398.7	91.77	2215970	34.9	78.0502	23.1209	79	12	0	0.010576	0.036621	0.05568	0.174342	0.277219	0.990744	0.985176	0.980763	0.963387	0.921161	0.13353	9%;100%
Shea2017_2021_396.SRR16115091	424	93.15	2648010	34.8	99.5034	30.7328	102	16	0	0.013176	0.023811	0.060066	0.149308	0.24636	0.986373	0.979787	0.975545	0.961524	0.939885	0.540319	1
Shea2017_2021_396.SRR16115092	340	87.17	2885630	33.8	85.3533	28.2003	87	17	0	0.008935	0.018796	0.083635	0.220744	0.33211	0.988103	0.981304	0.976606	0.956417	0.91078	0.304568	1
Shea2017_2021_396.SRR16115093	460.8	92.06	2127570	32.7	79.1288	30.5729	80	18	0	0.00527	0.028994	0.111609	0.108847	0.25472	0.975046	0.966263	0.961195	0.938253	0.867895	0.238998	1
Shea2017_2021_396.SRR16115862	388.5	92.2	2289759	34.5	79.0468	24.6364	82	13	0	0.006162	0.047821	0.06373	0.176749	0.294462	0.987729	0.980285	0.973759	0.948493	0.897341	0.177232	1
Shea2017_2021_396.SRR16115863	308.2	87.64	3147551	32.4	83.4968	24.8334	87	13	0	0.014983	0.077336	0.033905	0.184238	0.310463	0.984389	0.977988	0.973283	0.955663	0.920315	0.247897	1
Shea2017_2021_396.SRR16115864	517.1	88.52	2875179	32.1	91.6063	27.0225	92	15	0	0.011814	0.074604	0.040289	0.086161	0.212867	0.990179	0.98487	0.981122	0.967556	0.944772	0.370494	1
Shea2017_2021_396.SRR16115865	381.8	93.45	2332840	33.8	81.4463	27.5897	83	16	0	0.012391	0.026155	0.083472	0.183082	0.305101	0.983456	0.976352	0.970846	0.949973	0.90232	0.237571	1
Shea2017_2021_396.SRR16115866	440	91.76	2895384	33.4	105.605	33.7844	108	20	0	0.006527	0.046405	0.086517	0.126387	0.265837	0.989625	0.983795	0.979516	0.96421	0.941326	0.61373	0.99
Shea2017_2021_396.SRR16115867	501.2	91.66	1921516	33.4	74.0078	22.3136	76	12	0	0.009429	0.043347	0.088041	0.088677	0.229494	0.98765	0.980232	0.975191	0.95195	0.894746	0.091329	1
Shea2017_2021_396.SRR16115868	452.3	92.84	2801833	33.8	105.789	33.6769	109	19	0	0.009434	0.04373	0.078246	0.122624	0.254033	0.985982	0.978366	0.973998	0.95934	0.938146	0.635903	1
Shea2017_2021_396.SRR16115869	404.5	92.57	2509379	35	91.0059	26.229	94	14	0	0.005882	0.0168	0.055882	0.185795	0.264359	0.990671	0.98446	0.979107	0.958882	0.932714	0.399807	1
Shea2017_2021_396.SRR16115870	419.5	89.8	2045313	33.1	69.8647	21.4365	72	12	0	0.008594	0.028432	0.106005	0.144518	0.287549	0.989259	0.981166	0.975151	0.94809	0.867563	0.055075	1
Shea2017_2021_396.SRR16115871	383.8	90.95	2824756	33.4	94.4938	29.1492	98	16	0	0.00947	0.027146	0.094093	0.173547	0.304256	0.982655	0.976341	0.971997	0.955723	0.932307	0.467315	0.99
Shea2017_2021_396.SRR16115872	450.9	88.62	2070889	32.1	62.2884	20.2653	63	11	0	0.013367	0.065612	0.040479	0.127175	0.246633	0.983615	0.975274	0.969585	0.938581	0.796233	0.021577	1
Shea2017_2021_396.SRR16115873	324.9	84.51	3213455	34.2	90.0783	29.9375	90	17	0	0.011261	0.021547	0.075088	0.239555	0.347451	0.989774	0.983059	0.978178	0.959708	0.924284	0.359644	0.99
Shea2017_2021_396.SRR16115874	376.1	89.69	1934349	33.5	63.2188	24.0616	62	15	0	0.009619	0.025992	0.091246	0.18284	0.309697	0.989955	0.982099	0.975634	0.933016	0.734532	0.068601	0.99
Shea2017_2021_396.SRR16115875	331	87.71	2517805	34.4	71.7373	20.3265	74	11	0	0.011032	0.050196	0.066513	0.223395	0.351135	0.988266	0.981661	0.976067	0.955445	0.900986	0.050146	1
Shea2017_2021_396.SRR16115876	323.8	83.1	2734710	33.6	72.8445	22.61	75	13	0	0.011281	0.023723	0.090554	0.232493	0.35805	0.988324	0.979978	0.973673	0.951085	0.884606	0.091599	0.99
Shea2017_2021_396.SRR16115877	413.3	87.99	1899471	33.9	60.2665	18.3473	62	10	0	0.011346	0.018812	0.078721	0.181642	0.290522	0.985478	0.977754	0.97074	0.939198	0.788819	0.004353	0.99
Shea2017_2021_396.SRR16115878	446.3	89.59	2370136	33.6	83.2332	24.209	86	12	0	0.005947	0.033297	0.089938	0.128603	0.257786	0.985673	0.97941	0.97449	0.95529	0.922855	0.227291	1
Shea2017_2021_396.SRR16115879	343.3	85.46	2629558	34.7	76.4891	23.2863	79	13	0	0.011314	0.017009	0.0614	0.228327	0.31805	0.983939	0.977575	0.972285	0.95068	0.902009	0.125991	1
Shea2017_2021_396.SRR16115880	532.4	94.41	2433701	33.4	99.6841	31.4663	103	17	0	0.008482	0.026498	0.09508	0.078806	0.208867	0.9824	0.975515	0.971263	0.954761	0.931716	0.560489	0.99
Shea2017_2021_396.SRR16115881	438.9	95.11	2250823	34.1	87.4425	28.4873	89	16	0	0.008397	0.027769	0.075944	0.142474	0.254583	0.984869	0.976621	0.971979	0.955162	0.923141	0.324823	1
Shea2017_2021_396.SRR16115882	313.4	83.83	2759098	34	73.0238	22.767	76	13	0	0.013013	0.018799	0.079906	0.25068	0.362399	0.984976	0.977394	0.971842	0.948469	0.882134	0.089313	1
Shea2017_2021_396.SRR16115883	362.3	92.35	1912845	34.2	65.4088	19.6209	67	11	0	0.006401	0.016812	0.060202	0.217905	0.301321	0.989952	0.983841	0.978403	0.950242	0.831718	0.02076	0.99
Shea2017_2021_396.SRR16115884	376.2	94.9	2135080	34.7	77.5505	26.3118	79	16	0	0.011781	0.014457	0.049437	0.213667	0.289341	0.984729	0.978392	0.973341	0.952091	0.884996	0.188333	1
Shea2017_2021_396.SRX12375773	517.1	94.24	2408852	34.1	98.175	28.2155	102	14	0	0.008109	0.027508	0.079652	0.092155	0.207424	0.987762	0.981661	0.977102	0.96145	0.938734	0.558362	1
Votintseva2015_54.SRR1735570	256.9	86.23	2780880	35.8	58.245	17.8399	60	10	0	0.010397	0.04176	0.042387	0.179198	0.273742	0.984905	0.977902	0.972108	0.934502	0.754625	0.002326	1
Votintseva2015_54.SRR1735571	202.7	77.28	2977584	36	47.5102	21.6614	49	15	0	0.01446	0.058174	0.036278	0.26167	0.370582	0.983521	0.966721	0.943125	0.787314	0.492809	0.003533	1
Votintseva2015_54.SRR1735573	191.3	70.31	3048086	35.2	40.4826	17.4562	42	12	0	0.015423	0.088194	0.054163	0.261835	0.419614	0.984369	0.96445	0.943164	0.746771	0.315351	0.000245	1
Votintseva2015_54.SRR1735579	238	85.09	2926972	36	57.6538	18.3851	60	11	0	0.013915	0.043696	0.038032	0.208634	0.304277	0.982127	0.975541	0.970513	0.929036	0.731229	0.002916	1
Votintseva2015_54.SRR1735581	338.9	91.53	942190	34.5	29.9705	9.8682	31	6	0	0.012923	0.012004	0.053384	0.245708	0.32402	0.981294	0.969461	0.95661	0.558362	0.013189	0	0.98
Votintseva2015_54.SRR1735582	286.1	89.82	1437527	34.4	39.6327	12.4571	41	7	0	0.012736	0.014127	0.047175	0.300056	0.374095	0.981581	0.973625	0.964704	0.841737	0.192789	5.2e-05	1
Votintseva2015_54.SRR1735585	332.2	87.65	2824490	34.5	83.9238	23.3268	86	13	0	0.01263	0.024245	0.051971	0.249795	0.338641	0.99114	0.985931	0.981394	0.96314	0.932383	0.235802	10%;100%
Votintseva2015_54.SRR1735586	277.4	89.05	1800878	34	47.4319	14.2675	49	8	0	0.014007	0.023819	0.056805	0.297162	0.391794	0.983824	0.976292	0.969471	0.915244	0.47421	0.000319	0.99
Votintseva2015_54.SRR1735587	307.8	89.3	1778134	34	50.9502	15.2439	52	9	0	0.012711	0.023888	0.061578	0.264605	0.362782	0.989512	0.982076	0.973236	0.928653	0.581522	0.00044	9%;100%
Votintseva2015_54.SRR1735588	256.4	86.27	1563983	33.8	37.5903	12.4358	39	7	0	0.01311	0.023651	0.055797	0.319628	0.412186	0.981998	0.974135	0.963646	0.791532	0.146216	2e-06	0.99
Votintseva2015_54.SRR1735591	308.2	67.03	1468065	34	32.1119	10.3399	33	6	0	0.010199	0.016081	0.06404	0.264748	0.355068	0.986677	0.975258	0.963262	0.639665	0.032279	3.5e-05	0.99
Votintseva2015_54.SRR1735594	265.1	81.77	269956	35.6	5.30207	2.74958	5	2	0	0.014738	0.060244	0.045682	0.163553	0.284216	0.963123	0.597698	0.06958	0	0	0	None
Votintseva2015_54.SRR1735595	284.4	77.16	233494	35.9	4.49339	2.55253	4	2	0	0.012716	0.05786	0.037124	0.150131	0.257831	0.951497	0.470141	0.035122	0	0	0	None
Votintseva2015_54.SRR1735596	262.2	0.04	3674056	35.7	0.035217	0.191387	0	0	0	0.00994	0.048469	0.04217	0.146104	0.246683	0.034223	2.6e-05	0	0	0	0
Votintseva2015_54.SRR1735598	271.9	0.07	7962892	34	0.14933	0.600835	0	0	0	0.014748	0.030352	0.086846	0.069411	0.201357	0.108119	0.003196	0.000584	0	0	0
Votintseva2015_54.SRR1735599	278.2	77.61	5085674	35.1	95.8969	28.4061	100	15	0	0.009458	0.064349	0.05985	0.143638	0.277295	0.985692	0.980213	0.975635	0.960103	0.938115	0.501446	1
Votintseva2015_54.SRR1735603	414.1	91.51	3162858	36.4	84.2857	32.0004	87	21	0	0.01138	0.046479	0.028681	0.054454	0.140994	0.985219	0.978521	0.97399	0.945536	0.85683	0.338983	1
Votintseva2015_54.SRR1735604	381.1	89.26	2494132	36.4	61.8642	22.5027	62	15	0	0.012483	0.06612	0.027726	0.071388	0.177718	0.984603	0.977807	0.97213	0.930628	0.725865	0.039002	1
Votintseva2015_54.SRR1735605	367.5	90.02	2651590	36.5	65.7393	29.5671	67	21	0	0.008459	0.078232	0.025232	0.074027	0.185951	0.987667	0.98103	0.973283	0.867365	0.702603	0.128536	1
Votintseva2015_54.SRR1735610	387.3	72.94	2070370	35.7	38.6772	13.9218	40	9	0	0.012633	0.025403	0.047278	0.141724	0.227038	0.98946	0.979113	0.964252	0.772089	0.213859	4.8e-05	1
Votintseva2015_54.SRR1735611	418	90.46	4077574	35.8	105.219	33.9081	109	20	0	0.009385	0.053212	0.044543	0.05136	0.158501	0.988929	0.982862	0.978643	0.962162	0.930159	0.62916	5%;100%
Votintseva2015_54.SRR1735612	328.8	86.27	3265376	34.6	76.5668	26.0426	80	15	0	0.007617	0.028752	0.071556	0.089718	0.197643	0.984971	0.976894	0.970868	0.940944	0.868216	0.170265	1
Votintseva2015_54.SRR1735613	317	86.86	3437536	34.6	79.2701	28.6221	82	19	0	0.010388	0.03176	0.070762	0.101692	0.214603	0.989343	0.981949	0.976614	0.947093	0.851952	0.245835	1
Votintseva2015_54.SRR1735615	405.7	87.5	1908876	34.6	47.5163	16.2489	49	9	0	0.009985	0.0207	0.072554	0.056918	0.160157	0.985552	0.975112	0.964673	0.878377	0.495249	0.000209	0.99
Votintseva2015_54.SRR1735617	326.3	89.49	3120686	34.8	76.2158	26.5289	80	15	0	0.006646	0.029715	0.067811	0.090334	0.194506	0.97342	0.965056	0.959097	0.932068	0.871581	0.164074	1
Votintseva2015_54.SRR1735619	308.4	86.65	2688262	33.9	60.8066	19.2147	63	11	0	0.010058	0.029565	0.09149	0.09744	0.228552	0.987443	0.978743	0.97168	0.934252	0.781407	0.008777	1
Votintseva2015_54.SRR1735622	319	88.22	2595394	34.3	61.5019	19.9096	64	11	0	0.009758	0.0253	0.082971	0.089197	0.207226	0.982427	0.97333	0.966333	0.933636	0.790466	0.011271	1
Votintseva2015_54.SRR1735624	364.6	88.52	2774202	36.6	70.1512	22.4614	72	13	0	0.01308	0.020542	0.026632	0.092992	0.153247	0.989338	0.98037	0.972787	0.948047	0.859131	0.070507	1
Votintseva2015_54.SRR1735627	348.5	90	3517682	36.7	89.0734	28.5038	91	16	0	0.010932	0.02508	0.024588	0.105633	0.166234	0.988798	0.981064	0.974756	0.955228	0.923905	0.365724	1
Votintseva2015_54.SRR1735628	332.3	88.89	4399936	36.8	108.572	32.7936	112	18	0	0.010812	0.026905	0.022532	0.116324	0.176573	0.989716	0.983192	0.97801	0.961577	0.945355	0.677692	1
Votintseva2015_54.SRR1735629	340	86.31	3050644	36.7	74.9535	23.7496	77	13	0	0.007873	0.022754	0.023794	0.103329	0.15775	0.985475	0.97684	0.96959	0.948485	0.889789	0.119288	1
Votintseva2015_54.SRR1735632	271.2	89.7	4210776	36.8	95.7853	34.091	100	21	0	0.009374	0.041971	0.020741	0.173014	0.245099	0.986143	0.977932	0.973958	0.956785	0.900275	0.504527	0.99
Votintseva2015_54.SRR1735634	334.1	87.51	4163718	35.3	97.7856	30.7781	101	17	0	0.010739	0.037327	0.055322	0.100839	0.204227	0.989259	0.981079	0.975554	0.957727	0.93333	0.52282	1
Votintseva2015_54.SRR1735635	338.7	89.26	4608572	35	111.472	33.6498	116	18	0	0.010211	0.042718	0.063671	0.083105	0.199706	0.989493	0.982709	0.977889	0.962419	0.945781	0.713913	1
Votintseva2015_54.SRR1735637	408.7	90.07	2790914	35.3	71.7549	23.0302	74	13	0	0.011269	0.039673	0.056082	0.051932	0.158956	0.985997	0.976986	0.970991	0.945987	0.871927	0.085242	1
Votintseva2015_54.SRR1735638	394.8	88.65	3257194	35.2	81.6315	26.4737	84	15	0	0.013255	0.038594	0.057582	0.057107	0.166538	0.985079	0.976395	0.970558	0.949679	0.905335	0.234088	1
Votintseva2015_54.SRR1735639	363.1	87.94	3526416	34.6	84.6371	26.8736	87	15	0	0.009865	0.04326	0.076199	0.065191	0.194515	0.988877	0.981101	0.974927	0.953592	0.912093	0.286506	1
Votintseva2015_54.SRR1735640	338.7	87.25	3865450	34.7	89.928	28.8439	93	16	0	0.010445	0.04219	0.072993	0.085138	0.210766	0.988549	0.980317	0.97414	0.953676	0.919861	0.391339	1
Votintseva2015_54.SRR1735641	351.5	83.58	2572160	34.3	57.0172	19.5508	58	11	0	0.014144	0.047694	0.084616	0.070593	0.217047	0.98459	0.9733	0.964659	0.922635	0.701932	0.008984	0.99
Votintseva2015_54.SRR1735645	324	86.45	4090356	34.7	92.4092	29.6684	96	16	0	0.014103	0.037527	0.070852	0.102627	0.225108	0.98402	0.97634	0.970551	0.951496	0.923457	0.439657	1
Votintseva2015_54.SRR1735646	343.5	84.45	2685798	34.3	60.0701	20.2435	62	12	0	0.015312	0.038367	0.082767	0.080131	0.216577	0.983169	0.973821	0.965604	0.927535	0.757151	0.013183	1
Votintseva2015_54.SRR1735669	294.1	85.76	2909696	35	62.9631	18.6156	65	10	0	0.011443	0.034726	0.064105	0.138625	0.2489	0.988307	0.982021	0.976057	0.947021	0.82236	0.010546	0.99
Votintseva2015_54.SRR1735672	383.6	89.58	2575218	35.1	65.5024	19.1572	68	10	0	0.010225	0.028169	0.060273	0.062954	0.16162	0.988644	0.982085	0.975999	0.948932	0.850719	0.015281	1
Votintseva2015_54.SRR1735673	308.7	89.08	2689182	35.2	62.4329	18.7202	64	10	0	0.015042	0.030584	0.059087	0.121991	0.226705	0.984381	0.977234	0.97065	0.94433	0.824691	0.009244	1
Votintseva2015_54.SRR1735684	323.6	86.93	2850424	35.2	65.7683	21.8943	68	12	0	0.010943	0.027829	0.058304	0.114703	0.21178	0.980979	0.970608	0.962954	0.934997	0.827704	0.035188	1
Votintseva2015_54.SRR1735685	380.7	73.6	1822756	35.1	37.3864	13.0547	38	8	0	0.010474	0.033823	0.062265	0.0707	0.177262	0.985038	0.97326	0.961267	0.76703	0.159291	8.3e-05	0.99
Votintseva2015_54.SRR1735686	310.9	34.22	1021482	35	9.19871	4.09231	9	3	0	0.011499	0.023094	0.063412	0.121696	0.219701	0.976386	0.883799	0.460183	5e-05	1.4e-05	0	1
Votintseva2015_54.SRR1735691	379.3	82	772264	34.9	18.2761	7.08383	18	4	0	0.010395	0.013417	0.065655	0.060141	0.149609	0.981975	0.960879	0.904461	0.053277	0.000153	1.2e-05	None
Votintseva2015_54.SRR1735692	348.1	88.13	1598976	35.2	39.2649	13.5194	40	8	0	0.011148	0.015796	0.05892	0.08934	0.175204	0.984691	0.972504	0.961214	0.805338	0.210654	7.3e-05	1
Votintseva2015_54.SRR1735694	388.9	85.48	2230346	34.9	53.3853	17.3899	55	10	0	0.010597	0.035775	0.067558	0.059754	0.173684	0.986674	0.977146	0.968532	0.921344	0.637257	0.002051	1
Votintseva2015_54.SRR1735696	327.9	87.7	2917316	35.5	69.2548	22.1009	72	13	0	0.01069	0.02573	0.051932	0.108277	0.196629	0.988458	0.980565	0.973441	0.942967	0.851305	0.056296	1
Votintseva2015_54.SRR1735713	267.4	84.42	2359308	35.2	49.6165	29.0805	48	23	0	0.009739	0.045921	0.053869	0.148468	0.257997	0.986575	0.974751	0.933927	0.703593	0.478434	0.051913	0.99
Votintseva2015_54.SRR1735716	351.9	88.06	4630482	34.9	110.439	35.0365	114	19	0	0.006946	0.04434	0.067885	0.080512	0.199684	0.984974	0.978178	0.972941	0.957141	0.94003	0.696646	1
Votintseva2015_54.SRR1735717	315.5	85.82	3044828	35	69.1003	21.5642	72	12	0	0.007717	0.029207	0.065516	0.112952	0.215392	0.983534	0.975564	0.969225	0.943667	0.862842	0.042777	1
Votintseva2017_59.SRR5007155	158.6	35.79	5307466	35.3	31.1658	10.2099	32	6	0	0.021223	0.059466	0.054887	0.331782	0.467357	0.983526	0.976217	0.965358	0.590942	0.02851	1.5e-05	0.99
Votintseva2017_59.SRR5007156	370.3	85.71	3297048	35.7	78.5206	25.6788	81	14	0	0.014538	0.033094	0.047389	0.082501	0.177522	0.985297	0.976186	0.969664	0.948402	0.896	0.184225	1
Votintseva2017_59.SRR5007157	380.9	88.48	2746426	34.7	67.491	21.4708	69	12	0	0.008635	0.034322	0.073085	0.062984	0.179026	0.989916	0.980948	0.974145	0.944702	0.839916	0.045205	0.98
Votintseva2017_59.SRR5007158	360.2	83.54	3053558	34.8	68.2392	22.1152	70	13	0	0.011015	0.053631	0.068008	0.075186	0.20784	0.985877	0.977071	0.970056	0.942252	0.846104	0.051788	0.99
Votintseva2017_59.SRR5007159	328.8	80.42	3565318	35.8	77.8032	26.2629	81	14	0	0.008777	0.045861	0.04261	0.098784	0.196031	0.976696	0.968024	0.961004	0.940673	0.889488	0.179301	None
Votintseva2017_59.SRR5007160	378.6	62.34	3525538	35	60.7775	19.8093	62	11	0	0.009322	0.033265	0.063869	0.071745	0.178201	0.98655	0.978359	0.972009	0.940406	0.768083	0.018614	1
Votintseva2017_59.SRR5007161	319.8	6.87	2995312	34.9	5.54338	3.0189	5	2	0	0.010238	0.022696	0.06784	0.099996	0.200771	0.963974	0.615154	0.093596	1.9e-05	0	0	1
Votintseva2017_59.SRR5007162	324	86.43	4091106	34.7	92.4092	29.6683	96	16	0	0.014103	0.037528	0.070852	0.102626	0.225109	0.984023	0.976356	0.970551	0.951497	0.923455	0.439658	1
Votintseva2017_59.SRR5007163	167.1	9.2	3984310	35.2	5.20809	2.637	5	2	0	0.020475	0.222677	0.046754	0.254011	0.543917	0.969875	0.583647	0.060194	0	0	0	None
Votintseva2017_59.SRR5007164	308.7	88.97	2692428	35.2	62.4329	18.7202	64	10	0	0.015042	0.030584	0.059087	0.121991	0.226705	0.984381	0.977234	0.97065	0.94433	0.824691	0.009244	1
Votintseva2017_59.SRR5007165	179.6	4.41	7084338	35.1	5.79846	2.88821	6	2	0	0.021207	0.03557	0.06136	0.293023	0.411159	0.97152	0.659254	0.103633	0	0	0	None
Votintseva2017_59.SRR5007166	389.5	90.54	1960872	35.6	50.9472	17.4874	52	10	0	0.012961	0.025576	0.048811	0.065761	0.153109	0.983776	0.972963	0.963587	0.903549	0.573836	0.001402	1
Votintseva2017_59.SRR5007167	365.5	20.15	3352864	34.6	18.4894	7.55162	18	4	0	0.009291	0.031533	0.076432	0.07299	0.190246	0.981319	0.959641	0.906366	0.053145	0.002996	8.3e-05	None
Votintseva2017_59.SRR5007168	258.1	1.52	3505512	35	1.30536	1.19748	1	1	0	0.013975	0.029825	0.063787	0.156823	0.26441	0.706375	0.014577	0	0	0	0	1
Votintseva2017_59.SRR5007169	313.9	4.6	4146054	35.9	5.23609	2.76031	5	2	0	0.010842	0.028648	0.042602	0.104953	0.187045	0.965066	0.583313	0.067154	0	0	0	1
Votintseva2017_59.SRR5007170	362.8	1.24	1390174	35.4	0.4975	0.721038	0	0	0	0.01152	0.011944	0.057016	0.070384	0.150865	0.385067	0.000261	0	0	0	0
Votintseva2017_59.SRR5007171	445.1	74.84	2357680	35.5	51.5089	17.6775	52	10	0	0.013846	0.035077	0.052484	0.038438	0.139845	0.984074	0.973957	0.965437	0.910254	0.577031	0.002897	1
Votintseva2017_59.SRR5007172	347.5	89.04	3129996	35.5	77.3566	22.5894	80	12	0	0.008979	0.036927	0.051389	0.082303	0.179598	0.987883	0.981202	0.975981	0.957205	0.912202	0.127136	1
Votintseva2017_59.SRR5007173	343.5	83.92	2702782	34.3	60.0702	20.2435	62	12	0	0.015312	0.03837	0.082767	0.08013	0.216579	0.983169	0.973821	0.965604	0.927535	0.757153	0.013183	1
Votintseva2017_59.SRR5007174	330.1	78.38	2985586	35	62.2488	20.1803	65	11	0	0.010566	0.030075	0.065556	0.102642	0.20884	0.980764	0.970653	0.963662	0.933977	0.803494	0.012802	1
Votintseva2017_59.SRR5007175	316.5	87.28	2628118	35	61.9417	17.9795	64	10	0	0.010004	0.034237	0.063774	0.093256	0.201271	0.988319	0.980594	0.974485	0.945362	0.819151	0.004626	0.99
Votintseva2017_59.SRR5007176	333.1	83.69	2908322	34.9	64.159	20.0388	66	12	0	0.010298	0.055571	0.065054	0.088587	0.21951	0.990554	0.981259	0.973884	0.94555	0.814351	0.021874	0.96
Votintseva2017_59.SRR5007177	353.4	87.08	3090242	34.7	72.5018	24.9745	74	13	0	0.009014	0.034125	0.072011	0.086078	0.201228	0.987498	0.978683	0.971898	0.947701	0.876243	0.077253	0.99
Votintseva2017_59.SRR5007178	281.2	40.54	2353828	35.9	24.5006	8.68995	25	5	0	0.010655	0.045889	0.041054	0.138614	0.236212	0.983619	0.968315	0.948342	0.273482	0.001747	0	1
Votintseva2017_59.SRR5007179	352.7	89.41	2947442	35	72.438	23.3759	75	13	0	0.009173	0.032195	0.06479	0.079367	0.185525	0.985725	0.977473	0.970495	0.946851	0.87465	0.094043	1
Votintseva2017_59.SRR5007180	285.9	20.63	1612640	34.5	8.34306	4.32938	8	3	0	0.034327	0.023501	0.076449	0.118935	0.253211	0.97024	0.819443	0.363204	0.000425	0	0	None
Votintseva2017_59.SRR5007181	394.8	85.05	3395238	35.2	81.6319	26.4739	84	15	0	0.013256	0.038601	0.057582	0.057106	0.166546	0.985075	0.976392	0.970559	0.949679	0.905337	0.234094	1
Votintseva2017_59.SRR5007182	334.6	81.85	3083830	35.2	68.0892	20.4855	70	11	0	0.011178	0.030142	0.059548	0.096911	0.197779	0.988854	0.981647	0.975632	0.952371	0.863573	0.039788	1
Votintseva2017_59.SRR5007183	342.5	87.73	3801598	35.1	90.0063	29.7638	93	17	0	0.010763	0.035485	0.061968	0.091188	0.199404	0.981302	0.97236	0.966609	0.947749	0.917416	0.399996	1
Votintseva2017_59.SRR5007184	354.1	88.1	2928384	34.8	70.5198	21.5094	73	12	0	0.011139	0.031067	0.068763	0.080364	0.191333	0.989051	0.97958	0.972926	0.948751	0.873016	0.054664	0.98
Votintseva2017_59.SRR5007185	258	2.13	1903468	34.9	0.938111	1.11844	1	1	0	0.014925	0.097177	0.058466	0.137716	0.308284	0.56124	0.010452	0.000262	0	0	0
Votintseva2017_59.SRR5007186	313.8	83.19	2629762	35.1	57.9313	18.041	59	10	0	0.010866	0.029088	0.062171	0.11092	0.213045	0.987625	0.979704	0.973183	0.939445	0.734992	0.006158	1
Votintseva2017_59.SRR5007187	331.9	87.16	3263714	35.1	75.9266	23.2212	78	13	0	0.011095	0.033282	0.061872	0.100318	0.206568	0.989734	0.98134	0.975315	0.95381	0.896971	0.125826	1
Votintseva2017_59.SRR5007188	347.3	2.83	2622038	34.8	2.04713	1.57679	2	1	0	0.010285	0.020093	0.071366	0.082395	0.184138	0.830955	0.071747	0.000663	0	0	0
Votintseva2017_59.SRR5007189	387.3	88.91	3002082	34.8	74.8729	23.9075	77	14	0	0.008958	0.031776	0.069428	0.060986	0.171149	0.991152	0.98188	0.974965	0.951342	0.881085	0.127893	0.94
Votintseva2017_59.SRR5007190	357.6	89.72	2987296	35.6	75.2782	22.4437	78	12	0	0.010293	0.036978	0.050836	0.072891	0.170997	0.988652	0.980877	0.974586	0.952147	0.899025	0.102897	1
Votintseva2017_59.SRR5007191	364.1	76.62	2676060	34.6	54.4107	18.1225	55	11	0	0.009831	0.052844	0.073171	0.078094	0.213939	0.98918	0.978936	0.970263	0.921494	0.645653	0.003551	0.98
Votintseva2017_59.SRR5007192	352.2	88.42	3146266	34.9	76.1779	24.8173	78	14	0	0.008481	0.034291	0.066614	0.07859	0.187976	0.98716	0.978713	0.971569	0.949946	0.888733	0.149058	1
Votintseva2017_59.SRR5007193	382.5	30.41	3993462	34.5	30.7892	11.0103	31	6	0	0.010361	0.044972	0.075126	0.108162	0.238621	0.985621	0.97196	0.958164	0.573726	0.026238	0.001485	1
Votintseva2017_59.SRR5007195	355.6	87.02	3413768	34.9	80.5369	24.3916	83	13	0	0.00902	0.032305	0.066253	0.088048	0.195626	0.988091	0.980317	0.974577	0.953675	0.913176	0.189577	0.99
Votintseva2017_59.SRR5007196	343.7	49.23	2658776	35	35.7919	12.0911	36	7	0	0.008493	0.031311	0.064042	0.085407	0.189254	0.985464	0.975013	0.965694	0.74005	0.108728	5.8e-05	1
Votintseva2017_59.SRR5007197	291.2	0.16	1548788	34	0.066694	0.29367	0	0	0	0.014683	0.017015	0.089993	0.066259	0.18795	0.058779	0.000257	0	0	0	0
Votintseva2017_59.SRR5007198	359	83.5	3117278	34.8	69.8094	22.8852	72	12	0	0.009068	0.053903	0.067836	0.074832	0.20564	0.987116	0.97945	0.972803	0.946288	0.863428	0.056506	1
Votintseva2017_59.SRR5007199	376	54.67	2804118	35.7	43.6762	13.7881	45	8	0	0.008454	0.037461	0.047914	0.066155	0.159985	0.987279	0.977869	0.969818	0.882417	0.33207	0.00015	1
Votintseva2017_59.SRR5007200	376.1	87.88	3193276	34.8	78.2167	25.8322	80	15	0	0.011269	0.02838	0.067583	0.068729	0.175962	0.986957	0.979102	0.972606	0.950464	0.890581	0.185482	1
Votintseva2017_59.SRR5007201	369.8	84.24	3213698	34.8	74.5627	23.1176	77	13	0	0.012272	0.027073	0.067049	0.076713	0.183107	0.988638	0.980804	0.974176	0.951318	0.887939	0.111222	1
Votintseva2017_59.SRR5007202	393.5	83.96	3713296	35.8	88.3173	28.6357	91	16	0	0.014581	0.033854	0.045717	0.068537	0.162688	0.984938	0.977022	0.971727	0.952717	0.919829	0.355063	1
Votintseva2017_59.SRR5007203	380.6	76.47	2876704	35.6	61.8464	20.4958	64	12	0	0.014301	0.029845	0.051241	0.07289	0.168277	0.983958	0.974611	0.967211	0.935561	0.782143	0.018748	1
Votintseva2017_59.SRR5007204	159.2	16.2	5061358	35.1	13.7373	5.24877	14	3	0	0.021972	0.04555	0.05984	0.329069	0.45643	0.981812	0.957495	0.808603	0.002678	1.3e-05	0	1
Votintseva2017_59.SRR5007205	376.7	88.61	3551922	35.7	88.3365	28.5162	91	16	0	0.014344	0.032571	0.046819	0.075794	0.169528	0.985315	0.977111	0.971373	0.95192	0.919099	0.360566	1
Votintseva2017_59.SRR5269547	0	74.46	2477791	36.3	0	0	0	0	5e-06	0.999995	0	0	0	1	0	0	0	0	0	0
Votintseva2017_59.SRR5269548	0	66.16	1063572	36.1	0	0	0	0	7e-06	0.999993	0	0	0	1	0	0	0	0	0	0
Votintseva2017_59.SRR5269549	0	66.13	999336	36.1	0	0	0	0	3e-06	0.999997	0	0	0	1	0	0	0	0	0	0
Votintseva2017_59.SRR5277600	0	9.46	98969	10.7	0.031912	0.202424	0	0	0	0.00021	0.000919	0.993006	0	0.994136	0.027723	1.9e-05	0	0	0	0	1
Votintseva2017_59.SRR5277601	0	7.65	262859	11.2	0.241623	0.648058	0	0	0	0.000172	0.001631	0.976486	0	0.978288	0.165289	0.002257	1.6e-05	0	0	0	None
Votintseva2017_59.SRR5277602	0	2.7	65970	10.7	0.00507	0.072484	0	0	0	0.000375	0	0.993853	0	0.994228	0.004967	0	0	0	0	0
Votintseva2017_59.SRR5277603	0	4.64	104760	10.7	0.013877	0.124682	0	0	0	0.000108	0.000663	0.993419	0	0.99419	0.013025	0	0	0	0	0	1
Votintseva2017_59.SRR5277604	0	2.48	76479	10.7	0.005076	0.072775	0	0	0	0.000545	0	0.993411	0	0.993956	0.004955	0	0	0	0	0
Votintseva2017_59.SRR5277605	0	7.53	208132	10.7	0.026627	0.178855	0	0	0	0.001537	0.000721	0.991401	0	0.993659	0.023972	7e-06	0	0	0	0	1
Wu2022_181.SRR18002872	202.9	56.64	4291662	36.3	43.2571	10.0728	44	5	0	0.014911	0.209684	0.010216	0.235272	0.470082	0.982552	0.980196	0.978847	0.952036	0.233706	0.00015	1
Wu2022_181.SRR18002873	201.9	29.39	4382344	36.3	22.2733	5.82016	22	4	0	0.013792	0.228405	0.009966	0.23082	0.482982	0.989919	0.985829	0.978367	0.091881	0.000167	0	24%;40%;7%
Wu2022_181.SRR18002874	200.3	28.33	4436728	36.3	22.3612	6.29044	22	4	0	0.015534	0.201771	0.010069	0.241817	0.469192	0.981781	0.978946	0.973864	0.105734	0.000674	0	1
Wu2022_181.SRR18002875	215.5	39.98	4193432	36.3	31.3492	7.93677	32	4	0	0.012276	0.214539	0.009949	0.208597	0.445361	0.98703	0.979489	0.977569	0.632554	0.006023	0	0.95
Wu2022_181.SRR18002876	209	48.82	4144514	36.3	36.2042	8.76721	37	5	0	0.015892	0.216846	0.009759	0.224389	0.466886	0.983824	0.98089	0.979	0.843435	0.040182	3e-06	79%;17%
Wu2022_181.SRR18002877	200.7	56.26	5273318	36.3	52.1096	11.7611	53	6	0	0.017188	0.198048	0.008993	0.247371	0.471602	0.987658	0.980666	0.979297	0.970705	0.65257	0.000837	0.97
Wu2022_181.SRR18002878	205.9	87.58	4950024	36.3	78.9033	17.1045	80	8	0	0.016119	0.184456	0.009523	0.244575	0.454673	0.983735	0.980099	0.978772	0.975285	0.966684	0.056529	0.99
Wu2022_181.SRR18002879	209.8	83.17	4861642	36.3	75.0693	15.4471	76	7	0	0.012556	0.187081	0.009187	0.23629	0.445114	0.990345	0.985434	0.982246	0.978719	0.967298	0.022633	5%;91%
Wu2022_181.SRR18002880	203	89.54	4636712	36.4	75.532	16.0819	77	7	0	0.016738	0.185072	0.008652	0.245399	0.455862	0.982767	0.979523	0.978506	0.97502	0.965272	0.022134	1
Wu2022_181.SRR18002881	209.1	15.95	4230894	36.3	12.92	4.30084	13	3	0	0.013749	0.173425	0.009177	0.232633	0.428984	0.980822	0.971383	0.812643	0.000511	2.2e-05	0	1
Wu2022_181.SRR18002882	331	44.15	5211550	38.2	59.5539	12.8282	61	6	4e-06	0.012208	0.088313	0.029264	0.098242	0.22803	0.986159	0.98315	0.981481	0.973507	0.876998	0.001194	1
Wu2022_181.SRR18002883	187.9	88.95	4097872	36.3	61.709	13.5204	63	6	0	0.016872	0.181512	0.009301	0.278	0.485686	0.983054	0.97973	0.978482	0.973054	0.907307	0.001247	1
Wu2022_181.SRR18002884	190.7	90.83	4034762	36.3	63.5731	14.4193	65	7	0	0.01658	0.17734	0.009393	0.273438	0.476751	0.979918	0.977112	0.975832	0.970029	0.920421	0.00158	1
Wu2022_181.SRR18002885	196.9	88.06	4249676	36.3	66.1304	15.0777	68	7	0	0.014661	0.187057	0.009035	0.258396	0.46915	0.980424	0.975702	0.974602	0.969469	0.93844	0.002388	0.99
Wu2022_181.SRR18002886	193.2	88.3	4031372	36.3	62.0086	13.712	63	7	0	0.016735	0.183115	0.009194	0.265583	0.474626	0.983321	0.980855	0.979718	0.974009	0.907876	0.001674	1
Wu2022_181.SRR18002887	173.9	67.58	4283084	36.3	46.5044	11.5369	47	6	0	0.018382	0.173796	0.008995	0.308204	0.509378	0.978766	0.976006	0.974046	0.956519	0.401362	0.000356	1
Wu2022_181.SRR18002888	197.1	76.64	4376104	36.3	59.0547	12.9148	60	6	0	0.017706	0.187555	0.009375	0.254692	0.469327	0.985012	0.980853	0.979467	0.974075	0.864603	0.00099	0.99
Wu2022_181.SRR18002889	193.5	69.28	1031902	36.3	12.4334	4.13785	12	3	0	0.013719	0.196257	0.009381	0.257323	0.47668	0.986465	0.973841	0.775233	0.000108	0	0	0.98
Wu2022_181.SRR18002890	176.1	88.47	5098100	36.4	72.7638	18.0103	72	10	0	0.015896	0.182534	0.008599	0.301641	0.50867	0.985338	0.982706	0.981542	0.978813	0.951314	0.056301	0.99
Wu2022_181.SRR18002891	176.7	51.37	5254038	36.4	43.6347	11.8696	44	6	0	0.01691	0.183855	0.008822	0.299025	0.508613	0.980946	0.978349	0.976874	0.931255	0.2766	0.000377	1
Wu2022_181.SRR18002892	197.6	92.45	4898916	36.4	80.5475	17.9755	82	8	1e-06	0.01719	0.186823	0.009164	0.254827	0.468004	0.98059	0.978132	0.976757	0.973021	0.965378	0.083308	1
Wu2022_181.SRR18002893	167.7	86.93	5452862	36.4	73.2887	18.8057	74	9	0	0.017174	0.177135	0.009265	0.320791	0.524366	0.981749	0.980267	0.979445	0.975297	0.948028	0.052745	1
Wu2022_181.SRR18002894	413.4	75.85	4100422	38.2	79.1648	17.448	81	9	3e-06	0.014041	0.10048	0.028072	0.100306	0.242903	0.986827	0.983134	0.981536	0.976272	0.963014	0.071363	1
Wu2022_181.SRR18002895	195.4	79.59	1852774	36.4	25.8499	6.81943	26	4	0	0.012071	0.200364	0.008765	0.252761	0.473962	0.988091	0.985128	0.982157	0.280674	0.000604	0	1
Wu2022_181.SRR18002896	201.3	90.72	5805794	36.4	95.2794	22.3282	96	11	0	0.015868	0.190369	0.008686	0.244975	0.459898	0.981662	0.979686	0.978343	0.975498	0.970985	0.424765	1
Wu2022_181.SRR18002897	204.3	93.71	5652164	36.4	95.9485	21.7826	97	11	0	0.016967	0.196852	0.009014	0.236925	0.459758	0.983347	0.981565	0.980221	0.97728	0.973448	0.45233	1
Wu2022_181.SRR18002898	196.3	90.91	5230588	36.4	82.1044	18.4819	83	9	0	0.01982	0.203496	0.008433	0.250999	0.482748	0.983146	0.981108	0.980298	0.977147	0.970834	0.118715	1
Wu2022_181.SRR18002899	172.8	87.32	5692508	36.4	78.0648	17.8832	79	9	0	0.015681	0.189388	0.00884	0.305988	0.519898	0.981322	0.979387	0.978135	0.974429	0.963459	0.061697	1
Wu2022_181.SRR18002900	176.7	89.24	5602544	36.4	80.3917	18.5332	82	9	0	0.016893	0.186215	0.008956	0.29896	0.511024	0.981537	0.979282	0.978091	0.974805	0.964089	0.096568	1
Wu2022_181.SRR18002901	203.4	89.64	5547320	36.4	90.0696	19.7973	91	9	0	0.016307	0.195455	0.008555	0.238864	0.459182	0.983307	0.980716	0.979389	0.97675	0.971279	0.283837	1
Wu2022_181.SRR18002902	170.1	81.21	4689914	36.4	59.8597	14.2551	61	7	0	0.016915	0.176189	0.008637	0.315336	0.517076	0.981561	0.979439	0.978057	0.971924	0.848196	0.001475	1
Wu2022_181.SRR18002903	171.1	54.9	4494470	36.4	39.4356	10.6193	40	6	3e-06	0.019945	0.165758	0.009356	0.315956	0.511018	0.981416	0.978896	0.97727	0.880102	0.13921	0.000267	1
Wu2022_181.SRR18002904	178.3	81.28	4446332	36.4	58.6846	14.1204	60	7	0	0.015726	0.188019	0.008631	0.295085	0.50746	0.980147	0.978447	0.977435	0.970745	0.824058	0.001172	1
Wu2022_181.SRR18002905	327.4	57.32	4631954	38.2	68.176	14.632	69	7	2e-06	0.01357	0.088637	0.02871	0.103954	0.234872	0.98705	0.983625	0.981932	0.975112	0.946141	0.003834	1
Wu2022_181.SRR18002906	161.8	78.83	4772578	36.3	56.2899	14.8082	57	8	0	0.019393	0.176345	0.008998	0.327641	0.532378	0.979993	0.978066	0.977082	0.967446	0.734648	0.002007	0.99
Wu2022_181.SRR18002907	152.4	72.83	4472560	36.4	46.4568	12.4869	47	7	0	0.019655	0.169124	0.008588	0.348943	0.546311	0.978782	0.976935	0.975772	0.942928	0.402873	0.00041	1
Wu2022_181.SRR18002908	179	73	4692812	36.4	56.5949	13.0739	58	7	0	0.016346	0.175521	0.008562	0.298443	0.498871	0.981597	0.979315	0.978177	0.970216	0.795964	0.000641	1
Wu2022_181.SRR18002909	172.8	76.78	4571446	36.4	56.3005	13.9003	57	7	1e-06	0.015933	0.1731	0.008676	0.312187	0.509897	0.981039	0.979495	0.978446	0.97076	0.763211	0.001115	1
Wu2022_181.SRR18002910	429	76.85	3194820	39.2	52.8209	11.8871	54	6	4e-06	0.01334	0.087733	0.015361	0.231942	0.34838	0.98345	0.98019	0.978791	0.971208	0.683448	0.000705	0.99
Wu2022_181.SRR18002911	203.8	41.18	11666302	39.4	87.7177	19.0809	89	9	5e-06	0.015076	0.174513	0.011873	0.243157	0.444625	0.991487	0.984516	0.981462	0.978456	0.973511	0.226115	7%;91%
Wu2022_181.SRR18002912	281.8	71.03	3486008	38.7	57.7422	13.1002	59	7	1e-06	0.016067	0.100023	0.021896	0.158853	0.296839	0.986441	0.983163	0.981417	0.971762	0.81896	0.000943	0.99
Wu2022_181.SRR18002913	435.1	65.47	3440062	39	49.3124	12.8724	50	7	3e-06	0.014874	0.085909	0.018286	0.21422	0.333292	0.984621	0.98101	0.979318	0.953663	0.5182	0.000565	0.99
Wu2022_181.SRR18002914	287.3	53.39	7457704	38.7	83.7878	20.0151	85	11	3e-06	0.015867	0.187219	0.019753	0.143492	0.366334	0.987341	0.984028	0.982556	0.977158	0.962118	0.177748	1
Wu2022_181.SRR18002915	600.5	66.23	4216604	39.3	56.0056	12.3115	57	6	2e-06	0.019817	0.080751	0.014526	0.263066	0.378161	0.984045	0.98112	0.979474	0.973336	0.795506	0.000912	1
Wu2022_181.SRR18002916	367.1	83.7	3265346	37.9	72.3446	15.5792	74	7	2e-06	0.011812	0.09231	0.03373	0.076329	0.214181	0.987138	0.984574	0.982826	0.975569	0.954827	0.012564	1
Wu2022_181.SRR18002917	425.1	48.42	6857164	38.2	81.0774	19.3569	82	10	5e-06	0.016943	0.104468	0.027941	0.119549	0.268907	0.988092	0.985113	0.983689	0.977368	0.961631	0.117327	1
Wu2022_181.SRR18002918	292.7	50.94	6826686	38.7	63.9663	15.2117	65	8	1e-06	0.016097	0.28957	0.016779	0.12515	0.447597	0.987027	0.98352	0.981863	0.974736	0.891866	0.004882	0.99
Wu2022_181.SRR18002919	287.3	59.67	7206808	38.7	84.8756	20.1276	86	11	3e-06	0.016784	0.215552	0.019604	0.149513	0.401456	0.987603	0.983338	0.981918	0.97703	0.965015	0.198912	1
Wu2022_181.SRR18002920	372.8	71.18	5032288	39.2	72.8996	15.7167	74	7	2e-06	0.0173	0.078547	0.015249	0.259539	0.370637	0.985128	0.982261	0.980917	0.976412	0.962379	0.015811	1
Wu2022_181.SRR18002921	344.3	59.93	3429764	38.9	46.5924	10.8615	47	6	2e-06	0.013528	0.085647	0.019024	0.195067	0.313268	0.984506	0.980537	0.978591	0.960523	0.396439	3.7e-05	0.99
Wu2022_181.SRR18002922	455.9	60.68	8629738	38.8	117.536	25.8251	119	12	3e-06	0.016053	0.117098	0.020023	0.169431	0.322609	0.986751	0.982813	0.981523	0.978417	0.974628	0.864901	1
Wu2022_181.SRR18002923	418.5	62.73	4137028	38.9	58.7911	13.2575	60	7	2e-06	0.016304	0.073203	0.018798	0.202569	0.310876	0.984924	0.982049	0.980442	0.973934	0.840691	0.001026	0.99
Wu2022_181.SRR18002924	503.9	74.8	6153136	38.5	89.0064	20.8813	91	10	3e-06	0.015339	0.280345	0.019505	0.106059	0.421251	0.987943	0.983209	0.98179	0.975301	0.961892	0.284347	0.99
Wu2022_181.SRR18002925	208.3	76.8	3472386	39.3	54.849	12.8956	56	7	1e-06	0.015396	0.090673	0.014433	0.253674	0.374177	0.983595	0.98014	0.978697	0.968699	0.737303	0.000253	0.99
Wu2022_181.SRR18002926	214.5	53.63	3942616	39.2	44.4457	10.4777	45	5	1e-06	0.016659	0.07849	0.015299	0.246357	0.356806	0.98353	0.980234	0.978522	0.954335	0.291095	0.000257	1
Wu2022_181.SRR18002927	355.2	65.13	3769064	38	64.7119	14.3739	66	7	1e-06	0.013215	0.085064	0.031905	0.086443	0.216628	0.986894	0.983337	0.981644	0.972236	0.921249	0.002112	1
Wu2022_181.SRR18002928	309.2	75.51	6022380	39.3	92.0201	19.027	94	9	1e-06	0.018096	0.073762	0.01468	0.267221	0.37376	0.984483	0.981561	0.98048	0.977358	0.972313	0.327032	1
Wu2022_181.SRR18002929	221	83.02	3412058	36.3	56.857	13.1896	58	7	0	0.013596	0.164918	0.010552	0.215232	0.404298	0.983006	0.980462	0.97907	0.973045	0.790827	0.001533	1
Wu2022_181.SRR18002930	233.4	55.01	3240646	36.3	36.6035	9.0533	37	5	0	0.014761	0.166182	0.010243	0.199353	0.390539	0.984076	0.98107	0.978244	0.850392	0.048303	4.3e-05	1
Wu2022_181.SRR18002931	285.5	64.74	5053644	38.6	80.0722	16.5251	81	8	6e-06	0.014737	0.098516	0.02283	0.133571	0.26966	0.986752	0.983536	0.982169	0.977898	0.969306	0.060933	1
Wu2022_181.SRR18002932	228.1	81.05	3458604	36.3	57.197	12.9694	58	7	0	0.015096	0.165259	0.010362	0.203946	0.394663	0.983546	0.981227	0.979467	0.972395	0.80842	0.000728	1
Wu2022_181.SRR18002933	227.6	67.84	3280848	36.3	45.7787	10.9999	46	6	0	0.014459	0.163246	0.01042	0.201896	0.390022	0.98352	0.98125	0.979451	0.957725	0.356222	0.000164	1
Wu2022_181.SRR18002934	231.1	73.81	3393808	36.2	51.4716	12.0143	52	6	1e-06	0.015106	0.165319	0.011835	0.198371	0.390632	0.98341	0.980969	0.979298	0.9699	0.611896	0.000457	1
Wu2022_181.SRR18002935	214.8	76.62	4093950	36.3	61.0582	13.6732	62	7	0	0.014112	0.173455	0.010593	0.223718	0.421877	0.982135	0.980028	0.978442	0.973076	0.885786	0.000966	1
Wu2022_181.SRR18002936	222.1	91.28	3424168	36.3	62.2343	14.3811	63	7	1e-06	0.01578	0.171649	0.010799	0.211157	0.409385	0.98042	0.978184	0.976971	0.971364	0.900146	0.001849	1
Wu2022_181.SRR18002937	224.5	65.18	3253462	36.2	42.5626	10.0829	43	5	0	0.015555	0.167421	0.011378	0.210197	0.404551	0.982897	0.9803	0.978357	0.94374	0.210314	5.2e-05	1
Wu2022_181.SRR18002938	229	90.32	3807066	36.3	71.6987	15.6637	73	7	0	0.011216	0.1553	0.011049	0.203762	0.381326	0.982199	0.979899	0.97875	0.974238	0.95733	0.009475	1
Wu2022_181.SRR18002939	226.2	90.88	3340516	36.3	60.7739	13.8606	62	7	1e-06	0.01208	0.172658	0.010661	0.210527	0.405927	0.982439	0.979822	0.978294	0.972845	0.881994	0.001436	1
Wu2022_181.SRR18002940	223.4	68.27	3794048	36.2	51.1047	11.8742	52	6	0	0.015061	0.177186	0.011207	0.210352	0.413806	0.982939	0.980362	0.978698	0.969037	0.602656	0.000545	1
Wu2022_181.SRR18002941	216.2	52.92	3772700	36.3	38.7732	9.56221	39	5	0	0.015021	0.171783	0.010571	0.224747	0.422122	0.981604	0.979032	0.97691	0.89971	0.088706	0.000256	1
Wu2022_181.SRR18002942	389.2	72.86	5670536	39	91.3217	19.5246	93	9	3e-06	0.014536	0.082171	0.017806	0.214008	0.328525	0.982548	0.979647	0.978461	0.975016	0.969632	0.308483	1
Wu2022_181.SRR18002943	226.2	90.01	3783216	36.2	67.5301	15.1715	69	7	0	0.015317	0.178435	0.011051	0.206601	0.411405	0.982637	0.979801	0.978314	0.972713	0.940009	0.004048	1
Wu2022_181.SRR18002944	219.8	93.42	3535154	36.3	64.7205	14.1427	66	7	0	0.015603	0.177901	0.010166	0.214504	0.418174	0.98369	0.981192	0.979705	0.975006	0.930632	0.002004	1
Wu2022_181.SRR18002945	218.4	58.65	3649636	36.3	41.4404	9.76175	42	5	0	0.01602	0.182269	0.010232	0.216104	0.424625	0.983414	0.980364	0.978564	0.937829	0.165878	8.2e-05	1
Wu2022_181.SRR18002946	232.2	93.61	3654898	36.2	68.9193	14.9664	70	7	0	0.015445	0.178347	0.010944	0.197619	0.402355	0.983406	0.980934	0.979184	0.974834	0.951904	0.004495	1
Wu2022_181.SRR18002947	217.1	25.53	3601468	36.3	18.3477	5.30587	18	3	0	0.016537	0.163536	0.010607	0.216607	0.407287	0.981897	0.978245	0.961126	0.014085	5.5e-05	0	1
Wu2022_181.SRR18002948	219.8	52.76	3313442	36.3	35.47	8.80553	36	5	0	0.016457	0.155222	0.011224	0.214183	0.397086	0.983203	0.980714	0.978614	0.814217	0.034318	8.1e-05	1
Wu2022_181.SRR18002949	213.6	56.35	3014278	36.3	33.0993	8.33062	33	5	1e-06	0.01801	0.170195	0.010144	0.221749	0.4201	0.982663	0.979909	0.977703	0.721758	0.013595	1.8e-05	1
Wu2022_181.SRR18002950	201.9	32.79	2836216	36.3	17.2908	5.25328	17	3	2e-06	0.01866	0.165875	0.009922	0.24875	0.443208	0.981795	0.977103	0.948945	0.008975	0.000104	0	0.99
Wu2022_181.SRR18002951	204.8	75.81	3363358	36.3	48.5031	10.133	49	6	0	0.013542	0.160683	0.010172	0.24835	0.432748	0.98955	0.987117	0.986017	0.976421	0.468796	0.00018	0.99
Wu2022_181.SRR18002952	204.2	92.41	3443286	36.3	60.4986	13.2901	62	6	1e-06	0.016401	0.147754	0.010759	0.255728	0.430644	0.981687	0.979572	0.978179	0.973198	0.890814	0.001088	1
Wu2022_181.SRR18002953	421.5	64.38	7429876	39.1	98.9102	20.9933	101	9	4e-06	0.017602	0.078902	0.016825	0.249922	0.363254	0.982969	0.979997	0.978968	0.975942	0.97141	0.54683	1
Wu2022_181.SRR18002954	208.2	76.46	3265048	36.2	48.1542	11.4183	49	6	2e-06	0.014949	0.156331	0.011396	0.242521	0.425199	0.98125	0.978342	0.976689	0.963663	0.473285	0.000598	1
Wu2022_181.SRR18002955	223	83.64	1206686	36.3	20.4121	5.76467	21	3	2e-06	0.016597	0.169871	0.010907	0.201845	0.399222	0.981947	0.978906	0.970897	0.044077	0.00022	0	1
Wu2022_181.SRR18002956	220.8	54.4	2883526	36.2	31.5361	7.77808	32	4	1e-06	0.015987	0.158205	0.011506	0.217385	0.403083	0.982533	0.979918	0.977995	0.647654	0.005177	0	1
Wu2022_181.SRR18002957	224.4	92.16	3289788	36.3	60.9885	13.3747	62	6	0	0.015948	0.16312	0.01084	0.212565	0.402472	0.982782	0.980266	0.979101	0.974682	0.896459	0.001381	1
Wu2022_181.SRR18002958	223.5	93.57	3547328	36.3	67.1931	14.3272	68	7	0	0.013768	0.160606	0.010724	0.213953	0.399051	0.98344	0.981224	0.98009	0.976513	0.950341	0.002999	1
Wu2022_181.SRR18002959	222.2	91.69	3401248	36.3	62.5964	13.5438	63	7	1e-06	0.017338	0.159023	0.010961	0.216453	0.403775	0.983751	0.981425	0.980307	0.975855	0.916422	0.001737	1
Wu2022_181.SRR18002960	207.4	77.54	3700702	36.2	53.8924	11.9026	55	6	1e-06	0.014941	0.169602	0.011278	0.244187	0.440008	0.983268	0.980921	0.979688	0.972371	0.724083	0.000376	1
Wu2022_181.SRR18002961	214.7	72.45	3988490	36.3	55.1028	11.9907	56	6	0	0.01692	0.186752	0.010526	0.219268	0.433466	0.983355	0.981322	0.980158	0.975191	0.76917	0.001454	1
Wu2022_181.SRR18002962	206.7	87.21	3687658	36.3	60.2176	13.0615	61	6	0	0.017347	0.174729	0.011005	0.238827	0.441909	0.983177	0.980685	0.979654	0.974646	0.889001	0.001252	1
Wu2022_181.SRR18002963	217.3	63.61	3402774	36.3	42.3907	9.8837	43	5	0	0.014611	0.174527	0.010493	0.219084	0.418715	0.983236	0.980794	0.978989	0.946038	0.199388	0.000102	1
Wu2022_181.SRR18002964	332.7	53.35	5344546	38.9	63.0755	13.5713	64	7	4e-06	0.016273	0.078615	0.018598	0.214341	0.327831	0.984756	0.981822	0.980469	0.974916	0.920087	0.001433	1
Wu2022_181.SRR18002965	220.5	93.21	3751624	36.3	68.673	15.1089	70	7	0	0.016579	0.1748	0.010381	0.214912	0.416671	0.983029	0.980548	0.979229	0.974335	0.950853	0.005921	1
Wu2022_181.SRR18002966	220.6	94.94	3851848	36.3	73.2839	15.7088	75	7	0	0.015008	0.165459	0.0107	0.214098	0.405265	0.982752	0.980298	0.978823	0.974749	0.961815	0.012537	1
Wu2022_181.SRR18002967	210.4	59.14	3519256	36.3	40.425	9.54156	41	5	0	0.013964	0.165516	0.010786	0.232194	0.422461	0.982866	0.980719	0.979182	0.928341	0.130505	0.000185	1
Wu2022_181.SRR18002968	199.6	90.12	3828016	36.3	63.6545	13.9253	65	7	1e-06	0.013842	0.160039	0.010536	0.260856	0.445273	0.981535	0.979357	0.978182	0.973495	0.924095	0.001272	1
Wu2022_181.SRR18002969	211.1	93.18	4171340	36.3	73.6835	15.7892	75	7	0	0.016686	0.173352	0.01004	0.233769	0.433846	0.981172	0.97895	0.977818	0.973763	0.962905	0.012451	1
Wu2022_181.SRR18002970	206.3	91.62	3386398	36.3	58.3906	13.5452	59	6	1e-06	0.015863	0.163575	0.009852	0.2468	0.43609	0.98129	0.978716	0.977284	0.970657	0.843097	0.001682	1
Wu2022_181.SRR18002971	212.5	80.09	3609680	36.3	54.8	12.1388	56	6	1e-06	0.015958	0.172208	0.01001	0.234135	0.432313	0.984828	0.981038	0.979164	0.972	0.757146	0.000666	1
Wu2022_181.SRR18002972	205	89.03	3785188	36.3	62.7328	13.7825	64	7	1e-06	0.014381	0.162943	0.010142	0.251963	0.439431	0.982881	0.980361	0.979026	0.973189	0.914537	0.001337	1
Wu2022_181.SRR18002973	205.5	90.52	3625880	36.3	60.962	13.4913	62	7	0	0.013958	0.160028	0.010289	0.255319	0.439595	0.983276	0.980715	0.97917	0.972593	0.891868	0.001105	0.99
Wu2022_181.SRR18002974	216.1	41.38	3476276	36.2	29.3141	7.62939	30	4	0	0.014761	0.143575	0.011827	0.224257	0.39442	0.980209	0.977591	0.975443	0.508985	0.002464	0	1
Wu2022_181.SRR18002975	423.9	71.81	5203632	38.7	89.6545	17.7591	91	8	2e-06	0.015339	0.091169	0.021598	0.15168	0.279789	0.986211	0.983153	0.981831	0.978651	0.97363	0.242286	1
Wu2022_181.SRR18002976	219.6	68.09	3647534	36.3	49.5769	11.0962	50	6	0	0.014774	0.167692	0.010856	0.214581	0.407903	0.983629	0.981118	0.979345	0.969617	0.539289	0.000271	1
Wu2022_181.SRR18002977	214.6	92.1	3367260	36.3	61.1286	13.6686	62	7	0	0.014966	0.159383	0.010895	0.229356	0.4146	0.982674	0.979326	0.977702	0.972472	0.893318	0.001071	1
Wu2022_181.SRR18002978	208	92.78	3518240	36.3	63.1782	12.836	64	6	0	0.012077	0.158081	0.011259	0.242652	0.424069	0.987677	0.985402	0.983916	0.979729	0.925293	0.001223	0.99
Wu2022_181.SRR18002979	212	90.85	3150782	36.3	55.9035	12.3904	57	6	0	0.015838	0.159048	0.010529	0.233844	0.41926	0.983663	0.980506	0.979047	0.972322	0.789132	0.0006	1
Wu2022_181.SRR18002980	217.3	83.87	3588108	36.3	60.5017	13.2836	62	6	0	0.013139	0.156361	0.01063	0.222981	0.403112	0.982621	0.980311	0.978909	0.973084	0.890433	0.001126	1
Wu2022_181.SRR18002981	217.3	50.04	3206312	36.3	32.2961	8.22826	33	4	0	0.013595	0.1558	0.010824	0.222332	0.402551	0.980782	0.977642	0.975267	0.688894	0.008736	2e-06	0.99
Wu2022_181.SRR18002982	207.2	85.4	3487466	36.3	57.08	12.6757	58	6	0	0.013115	0.155145	0.010883	0.249023	0.428166	0.983233	0.980195	0.978854	0.971922	0.821675	0.000724	1
Wu2022_181.SRR18002983	213.5	93.87	3711738	36.3	68.0614	14.5629	69	7	0	0.014886	0.16388	0.010377	0.230152	0.419295	0.981974	0.979673	0.978421	0.973622	0.9525	0.002426	1
Wu2022_181.SRR18002984	210.9	46.46	3002332	36.3	27.4071	7.37503	28	4	0	0.012823	0.155269	0.010496	0.237056	0.415644	0.980949	0.977352	0.974738	0.383421	0.001395	0	0.98
Wu2022_181.SRR18002985	207.9	83.42	3042964	36.3	49.1768	11.1203	50	6	0	0.014192	0.154915	0.010855	0.24384	0.423802	0.982906	0.980413	0.979192	0.968119	0.521869	0.00025	1
Wu2022_181.SRR18002986	194.7	90.86	4488658	36.3	71.7484	15.6142	73	7	0	0.016772	0.182828	0.009139	0.262947	0.471686	0.982264	0.979626	0.978453	0.973584	0.957125	0.0096	1
Wu2022_181.SRR18002987	199.8	74.61	4594544	36.3	61.3896	13.4512	63	6	0	0.01584	0.185329	0.009136	0.253178	0.463482	0.98245	0.979618	0.978459	0.973271	0.902647	0.001108	0.99
Wu2022_181.SRR18002988	212.1	81.1	4472334	36.3	67.8223	14.4731	69	7	0	0.01366	0.185526	0.009562	0.232863	0.441612	0.983745	0.980781	0.979597	0.974899	0.949891	0.003037	1
Wu2022_181.SRR18002989	351.1	67.09	5138870	38.8	79.8102	16.3112	81	7	5e-06	0.015707	0.085216	0.01999	0.180792	0.30171	0.985878	0.983324	0.982069	0.978166	0.971611	0.048275	0.99
Wu2022_181.SRR18002990	207.5	85.42	3958892	36.3	62.1469	13.7579	63	7	0	0.015362	0.187862	0.008832	0.238833	0.450889	0.984559	0.980356	0.979062	0.973272	0.905828	0.00162	1
Wu2022_181.SRR18002991	202.5	77.4	4217850	36.3	58.158	14.5405	59	8	0	0.014561	0.199006	0.009053	0.24281	0.46543	0.983909	0.979914	0.978019	0.967361	0.794698	0.000809	0.99
Wu2022_181.SRR18002992	192.9	87.97	4411356	36.3	67.6818	15.9366	69	8	0	0.014222	0.185378	0.008952	0.266967	0.475519	0.980735	0.976163	0.974595	0.969879	0.937614	0.005326	1
Wu2022_181.SRR18002993	194.8	90.11	4466236	36.3	70.5643	16.0132	72	8	1e-06	0.016867	0.181911	0.008821	0.264139	0.471738	0.983564	0.981051	0.979517	0.974912	0.949829	0.012219	1
Wu2022_181.SRR18002994	199.4	70.73	4851480	36.3	61.2346	12.6711	62	6	0	0.013533	0.189981	0.009216	0.251911	0.464641	0.987665	0.985357	0.984074	0.978741	0.898151	0.00137	0.99
Wu2022_181.SRR18002995	190.8	86.02	4614742	36.4	68.997	14.8313	70	8	0	0.012951	0.180667	0.008849	0.273524	0.475992	0.98637	0.983762	0.982508	0.978623	0.946457	0.005258	1
Wu2022_181.SRR18002996	189.1	90.12	4184454	36.3	65.1121	15.4005	66	7	1e-06	0.013108	0.177267	0.009253	0.27854	0.478169	0.980691	0.977244	0.975793	0.971044	0.921902	0.00406	0.99
Wu2022_181.SRR18002997	205.9	83.4	4353972	36.3	67.3704	15.0585	69	7	1e-06	0.016233	0.175794	0.009614	0.242835	0.444477	0.982606	0.979646	0.978393	0.9732	0.942937	0.003803	1
Wu2022_181.SRR18002998	202.6	29.12	4232112	36.3	22.7308	6.38714	23	4	0	0.0146	0.173839	0.009116	0.249221	0.446776	0.981528	0.977199	0.971798	0.118561	0.000517	0	0.99
Wu2022_181.SRR18002999	197.6	74.35	4217636	36.3	55.8349	12.6441	57	6	1e-06	0.01639	0.178796	0.009305	0.258551	0.463043	0.981596	0.97747	0.976133	0.968886	0.795014	0.00051	1
Wu2022_181.SRR18003000	362.8	61.26	5830062	38.9	81.0115	16.9174	82	8	2e-06	0.015832	0.094695	0.019472	0.184412	0.314413	0.985404	0.982962	0.9817	0.977957	0.971012	0.068791	1
Wu2022_181.SRR18003001	202.4	92.47	4321610	36.3	72.9763	15.644	74	7	0	0.017808	0.176134	0.009365	0.249202	0.452509	0.983468	0.981134	0.979746	0.97528	0.962367	0.013479	1
Wu2022_181.SRR18003002	200.7	72.26	4228404	36.3	55.2289	12.8991	56	6	1e-06	0.01534	0.17732	0.009213	0.254746	0.45662	0.98057	0.976119	0.974281	0.96633	0.775832	0.000594	1
Wu2022_181.SRR18003003	202.7	88.93	4238840	36.3	67.3509	14.8557	68	7	1e-06	0.019949	0.187306	0.009339	0.246455	0.463049	0.983997	0.980836	0.979698	0.97563	0.947635	0.00591	1
Wu2022_181.SRR18003004	209.6	40.31	4156854	36.3	31.5472	7.97132	32	4	0	0.013234	0.17791	0.00949	0.23645	0.437084	0.983394	0.979715	0.977802	0.644691	0.006833	3.6e-05	0.98
Wu2022_181.SRR18003005	209.1	91.87	5247716	36.3	86.4796	19.4826	87	9	1e-06	0.019367	0.208384	0.008964	0.227032	0.463748	0.984051	0.981179	0.980099	0.97642	0.970295	0.194969	0.99
Wu2022_181.SRR18003006	206.7	90.58	5490178	36.3	88.8113	19.0583	90	10	1e-06	0.013921	0.206262	0.009108	0.236372	0.465664	0.986854	0.984498	0.983442	0.980378	0.975466	0.245329	1
Wu2022_181.SRR18003007	210.1	78.83	5169598	36.4	74.1756	15.9279	74	8	0	0.014942	0.207893	0.008583	0.225728	0.457147	0.99085	0.988636	0.987645	0.983613	0.967341	0.039393	1
Wu2022_181.SRR18003008	202.7	89.29	5441432	36.3	84.9806	18.4528	86	9	0	0.013667	0.210517	0.008835	0.242112	0.475131	0.983207	0.980796	0.979604	0.975847	0.970155	0.156186	1
Wu2022_181.SRR18003009	204.1	68.07	4737862	36.3	56.2854	12.7403	57	6	1e-06	0.01655	0.213045	0.008989	0.237328	0.475913	0.983481	0.980585	0.979093	0.972355	0.792241	0.000968	0.99
Wu2022_181.SRR18003010	205.1	88.17	4859624	36.3	74.9754	16.2346	76	7	0	0.018779	0.209898	0.008726	0.236733	0.474137	0.982584	0.979469	0.978153	0.974318	0.96381	0.022495	1
Wu2022_181.SRR18003011	295	47.23	4512012	38.5	52.7811	11.9771	54	6	3e-06	0.014238	0.095852	0.023922	0.125606	0.259622	0.98506	0.980918	0.979142	0.970002	0.677685	0.000583	1
Wu2022_181.SRR18003012	209.4	26.08	5381998	36.3	25.3801	6.81936	26	4	0	0.0175	0.208128	0.009096	0.225011	0.459735	0.982795	0.979159	0.975527	0.249403	0.000777	0	1
Wu2022_181.SRR18003013	207.2	23.55	4567726	36.3	19.7312	5.49433	20	3	0	0.012862	0.196204	0.009096	0.232886	0.451049	0.985762	0.982459	0.971054	0.030854	6.7e-05	0	1
Wu2022_181.SRR18003014	213.4	91.41	4804448	36.4	81.7931	17.3515	83	8	0	0.012285	0.191818	0.008725	0.231457	0.444285	0.983301	0.98065	0.979506	0.975513	0.967252	0.084	1
Wu2022_181.SRR18003015	155.6	28.91	5013102	36.4	20.8308	6.851	21	4	1e-06	0.023097	0.18971	0.007996	0.318802	0.539606	0.979027	0.975686	0.961636	0.090153	0.000437	1.6e-05	0.99
Wu2022_181.SRR18003016	188.2	91.63	5235776	36.4	82.0704	20.5779	83	11	0	0.017626	0.183673	0.008661	0.275532	0.485492	0.982679	0.980204	0.979136	0.97599	0.963702	0.169015	1
Wu2022_181.SRR18003017	187.6	90.26	5120638	36.4	78.9394	19.6888	79	10	0	0.015765	0.184141	0.008346	0.276282	0.484534	0.98713	0.984471	0.983578	0.980881	0.961441	0.110687	1
Wu2022_181.SRR18003018	267	41.39	5968582	39.3	46.0265	10.9639	47	6	3e-06	0.017196	0.097362	0.013276	0.293773	0.421609	0.981042	0.977143	0.975742	0.96114	0.368056	0.000414	1
Wu2022_181.SRR18003019	215.3	60.07	3439082	36.3	41.2949	9.66205	42	5	0	0.015483	0.150883	0.010409	0.229111	0.405886	0.982264	0.979495	0.977957	0.93773	0.156738	3.3e-05	1
Wu2022_181.SRR18003020	212.4	93.35	3649234	36.3	67.2913	14.9308	69	7	0	0.016635	0.15079	0.010053	0.234963	0.41244	0.980463	0.977678	0.976097	0.971698	0.946544	0.002589	1
Wu2022_181.SRR18003021	191	90.29	3540858	36.3	58.107	12.0495	59	6	0	0.013332	0.147409	0.009992	0.282649	0.453382	0.986495	0.984658	0.983356	0.979167	0.845172	0.000974	1
Wu2022_181.SRR18003022	184.1	88.29	3259818	36.3	50.505	11.5598	51	6	0	0.016485	0.144181	0.010212	0.298299	0.469177	0.982962	0.979718	0.977966	0.969772	0.585	0.000751	0.99
Wu2022_181.SRR18003023	185.3	30	3839118	36.3	19.9358	5.73866	20	3	0	0.017	0.163896	0.010475	0.284883	0.476254	0.980799	0.976389	0.967247	0.035135	0.000196	0	None
Wu2022_181.SRR18003024	187.2	26.6	3943718	36.3	17.9516	5.23995	18	3	0	0.016952	0.181252	0.009776	0.275418	0.483397	0.981518	0.978024	0.958502	0.010856	5.2e-05	0	0.99
Wu2022_181.SRR18003025	206.7	88.47	3594952	36.3	58.6899	13.1319	60	7	1e-06	0.016401	0.181192	0.010167	0.240892	0.448653	0.98349	0.981	0.979176	0.973799	0.850712	0.001225	1
Wu2022_181.SRR18003026	193.9	89.05	3540972	36.3	55.8275	13.1175	56	7	0	0.016537	0.177048	0.010289	0.265626	0.4695	0.982128	0.979561	0.978036	0.972476	0.763201	0.001004	0.99
Wu2022_181.SRR18003027	217	71.92	3944672	36.3	55.6837	12.4248	56	6	0	0.014865	0.174923	0.010155	0.216164	0.416107	0.983636	0.981418	0.980028	0.973509	0.777812	0.000952	1
Wu2022_181.SRR18003028	211.3	89.02	3553018	36.3	60.0566	13.5957	61	7	0	0.017627	0.181843	0.0099	0.225444	0.434814	0.98428	0.980487	0.978974	0.974425	0.866894	0.00119	1
Wu2022_181.SRR18003029	335.8	58.94	6266230	38.9	82.1148	16.8119	84	8	3e-06	0.015762	0.085123	0.01884	0.205652	0.32538	0.984223	0.981367	0.980152	0.976914	0.97178	0.078215	1
Wu2022_181.SRR18003030	209.3	29.17	3419360	36.3	19.142	5.75538	19	3	0	0.016882	0.171044	0.010259	0.229863	0.428048	0.980619	0.974217	0.961702	0.029018	9.4e-05	0	1
Wu2022_181.SRR18003031	183.3	85.57	5202572	36.3	71.4406	15.9222	73	8	1e-06	0.015821	0.214876	0.009878	0.27604	0.516616	0.983938	0.979156	0.977869	0.973982	0.956818	0.012423	0.99
Wu2022_181.SRR18003032	204.9	60.82	6423750	36.3	70.1251	14.894	71	7	0	0.015319	0.208263	0.010119	0.23019	0.46389	0.983278	0.981067	0.98008	0.976277	0.959539	0.005532	1
Wu2022_181.SRR18003033	203.5	87.67	5363028	36.3	82.5856	17.5645	84	8	0	0.016156	0.218775	0.009977	0.231074	0.475981	0.981835	0.979194	0.978277	0.974616	0.968753	0.090811	1
Wu2022_181.SRR18003034	199.9	85.55	4737036	36.3	68.8176	16.0607	69	8	0	0.016919	0.234016	0.009706	0.232315	0.492955	0.982756	0.980805	0.979764	0.975437	0.943441	0.015935	1
Wu2022_181.SRR18003035	197.8	87.77	5648626	36.3	85.8518	19.9549	88	8	0	0.010138	0.21607	0.009747	0.246139	0.482095	0.974987	0.970068	0.969192	0.966493	0.960169	0.174847	1
Wu2022_181.SRR18003036	200.6	81.67	2311380	36.3	32.1344	8.1525	32	5	1e-06	0.016714	0.234679	0.009653	0.230173	0.491219	0.98224	0.979713	0.978022	0.67276	0.009273	5.3e-05	1
Wu2022_181.SRR18003037	195.8	91.07	5425366	36.3	83.8024	16.5322	85	8	0	0.011872	0.221125	0.009981	0.249502	0.49248	0.986406	0.983895	0.982981	0.980218	0.975493	0.10942	1
Wu2022_181.SRR18003038	187.2	66.66	5062074	36.3	55.9541	12.407	57	6	0	0.017309	0.203867	0.009761	0.26915	0.500086	0.982993	0.980754	0.979526	0.972751	0.7945	0.001415	1
Wu2022_181.SRR18003039	197	88.33	4406780	36.3	67.1054	15.023	68	7	0	0.015715	0.207838	0.010041	0.250253	0.483847	0.98976	0.980857	0.978445	0.973783	0.945162	0.003253	5%;95%
Wu2022_181.SRR18003040	195.3	25.92	5953552	39.2	30.5642	7.74979	31	4	3e-06	0.017615	0.080134	0.014976	0.276476	0.389204	0.982267	0.979199	0.977191	0.587262	0.004159	2.8e-05	1
Wu2022_181.SRR18003041	207	80.46	4499464	36.3	64.0824	13.8183	65	7	0	0.01732	0.222841	0.009501	0.222469	0.47213	0.986276	0.980951	0.979423	0.974746	0.930135	0.001711	0.99
Wu2022_181.SRR18003042	217.4	44.5	4170380	36.3	34.6257	8.49101	35	5	0	0.016179	0.214912	0.010162	0.204248	0.445502	0.983209	0.979925	0.977563	0.793678	0.02197	0	1
Wu2022_181.SRR18003043	205.7	89.13	4385926	36.3	69.6834	15.212	71	7	0	0.013665	0.209726	0.010006	0.233894	0.467291	0.985338	0.979959	0.978597	0.974258	0.954132	0.006409	0.99
Wu2022_181.SRR18003044	225.7	89.68	4260966	36.3	72.3143	15.1559	74	7	0	0.016323	0.217538	0.009976	0.194497	0.438335	0.984999	0.981994	0.980862	0.976617	0.962826	0.009561	1
Wu2022_181.SRR18003045	218	71.55	4150156	36.3	55.2962	12.1664	56	6	0	0.015031	0.210491	0.010011	0.21075	0.446283	0.983421	0.980658	0.979418	0.973771	0.772356	0.00086	0.98
Wu2022_181.SRR18003046	198.4	50.47	4302766	36.3	37.7289	9.1184	38	5	0	0.017494	0.209586	0.010121	0.243841	0.481042	0.981789	0.979003	0.97776	0.886096	0.064209	7.7e-05	0.99
Wu2022_181.SRR18003047	213.3	23.45	4006542	36.3	17.5885	5.23756	18	3	0	0.014853	0.205671	0.010317	0.213276	0.444117	0.98062	0.977158	0.953763	0.00946	0.000145	0	0.99
Wu2022_181.SRR18003048	218.2	77.36	4280608	36.3	61.2919	14.8693	62	6	0	0.015002	0.222661	0.010114	0.202923	0.450701	0.984056	0.980528	0.978541	0.972402	0.891089	0.01022	0.97
Wu2022_181.SRR18003049	225.8	37.79	4232534	36.3	30.8937	7.9836	31	4	0	0.015024	0.217893	0.010173	0.184564	0.427655	0.982884	0.980323	0.977794	0.608668	0.00448	0.000368	0.99
Wu2022_181.SRR18003050	220.2	80.87	4087284	36.3	61.5284	13.322	63	6	0	0.01716	0.219549	0.010218	0.199615	0.446542	0.986692	0.980223	0.979014	0.974535	0.905493	0.001177	0.98
Wu2022_181.SRR18003051	219.5	36.02	6054882	39	46.547	10.6906	47	5	4e-06	0.016986	0.085096	0.017197	0.230728	0.350011	0.98397	0.979268	0.977691	0.964737	0.387621	0.000467	1
Wu2022_181.SRR18003052	289.8	56.53	4639140	38.5	63.0765	14.3071	64	7	2e-06	0.014885	0.104096	0.023776	0.137094	0.279854	0.986887	0.982089	0.980551	0.973841	0.900179	0.001769	1
Wu2022_181.SRR18003053	361.1	83.66	3470770	37.9	76.551	16.4876	78	8	4e-06	0.013482	0.09036	0.032998	0.079722	0.216565	0.986025	0.982788	0.981241	0.974964	0.959445	0.033415	0.99
